# Supplementary material for: Comparative genomics of prevaccination and modern Bordetella pertussis strains
Source: BMC Genomics. 2010 Nov 11;11:627. doi: 10.1186/1471-2164-11-627 (PMC3018138; doi:10.1186/1471-2164-11-627)
Supplement: Additional file 1 — Supplementary table S1A & S1B & S1C.xlsx. Contains a list of SNPs, small insertions and deletions found in the analyzed genomes. [file 1471-2164-11-627-S1.XLSX]

## Sheet: Table S1A. SNPs in ORFs
						base	codon	aa	base	codon	aa	base	codon	aa	base	codon	aa	base	codon	aa	base	codon	aa	base	codon	aa
locus	gene	position in Tohama I	pos_gene	snp_type	specific for	Tohama I	Tohama I	Tohama I	B1193	B1193	B1193	B0558	B0558	B0558	B1834	B1834	B1834	B1920	B1920	B1920	B1831	B1831	B1831	B1917	B1917	B1917	product	functional category
BP0013	rplJ	10764	252	silent	Tohama	T	ATT	I	C	ATC	I	C	ATC	I	C	ATC	I	C	ATC	I	C	ATC	I	C	ATC	I	50S ribosomal protein L10	ribosome constituents
BP0030	-	33773	725	non-silent	B0558	C	GCC	A	C	GCC	A	T	GTC	V	C	GCC	A	C	GCC	A	C	GCC	A	C	GCC	A	conserved hypothetical protein	conserved hypothetical
BP0030	-	34362	1314	silent	B1193	T	GCT	A	C	GCC	A	T	GCT	A	T	GCT	A	T	GCT	A	T	GCT	A	T	GCT	A	conserved hypothetical protein	conserved hypothetical
BP0033	glyQ	37390	378	silent	Tohama	A	CTA	L	G	CTG	L	G	CTG	L	G	CTG	L	G	CTG	L	G	CTG	L	G	CTG	L	glycyl-tRNA synthetase alpha chain	macromolecule synthesis/modification
BP0038	gloA	42578	296	non-silent	B0558 B1834 B1920 B1831 B1917	A	GAG	E	A	GAG	E	G	GGG	G	G	GGG	G	G	GGG	G	G	GGG	G	G	GGG	G	lactoylglutathione lyase	central/intermediary metabolism
BP0074	htpG	72405	769	non-silent	B1834 B1920	C	CGC	R	C	CGC	R	C	CGC	R	A	AGC	S	A	AGC	S	C	CGC	R	C	CGC	R	heat shock protein	cell processes
BP0111	-	108923	182	non-silent	Tohama	A	CAG	Q	G	CGG	R	G	CGG	R	G	CGG	R	G	CGG	R	G	CGG	R	G	CGG	R	putative membrane protein (pseudogene)	pseudogenes
BP0121	-	118604	409	non-silent	B1193	G	GGC	G	A	AGC	S	G	GGC	G	G	GGC	G	G	GGC	G	G	GGC	G	G	GGC	G	probable extracellular solute-binding protein	transport/binding proteins
BP0125	-	122105	973	non-silent	B1920	G	GAC	D	NA			NA			NA			A	AAC	N	NA			NA			probable ABC transporter, ATP-binding protein (Pseudogene)	pseudogenes
BP0133	glnF	131194	26	non-silent	B1193	G	CGT	R	A	CAT	H	G	CGT	R	G	CGT	R	G	CGT	R	G	CGT	R	G	CGT	R	RNA polymerase sigma-54 factor	macromolecule synthesis/modification
BP0139	ilvA	136569	1467	non-silent	B1193	C	CAC	H	A	CAA	Q	C	CAC	H	C	CAC	H	C	CAC	H	C	CAC	H	C	CAC	H	threonine dehydratase biosynthetic	amino acid biosynthesis
BP0157	-	156342	694	non-silent	B1193	A	AAG	K	C	CAG	Q	A	AAG	K	A	AAG	K	A	AAG	K	A	AAG	K	A	AAG	K	two-component sensor kinase	regulation
BP0182	-	182366	1034	non-silent	Tohama	G	GGC	G	C	GCC	A	C	GCC	A	C	GCC	A	C	GCC	A	C	GCC	A	C	GCC	A	putative iron sulfur binding protein	miscellaneous
BP0183	-	183396	972	silent	B1834 B1920	C	CGC	R	C	CGC	R	C	CGC	R	T	CGT	R	T	CGT	R	C	CGC	R	NA			putative exported protein	cell surface
BP0184	-	185405	1080	silent	B1831 B1917	G	CAG	Q	G	CAG	Q	G	CAG	Q	G	CAG	Q	G	CAG	Q	A	CAA	Q	A	CAA	Q	putative exported protein	cell surface
BP0191	-	193157	60	silent	B1834 B1920 B1831 B1917	C	GCC	A	C	GCC	A	C	GCC	A	T	GCT	A	T	GCT	A	T	GCT	A	T	GCT	A	putative exported protein	cell surface
BP0194	-	196307	194	non-silent	B1831 B1917	T	GTG	V	T	GTG	V	T	GTG	V	T	GTG	V	T	GTG	V	C	GCG	A	C	GCG	A	probable metal transporter	transport/binding proteins
BP0208	-	214663	19	non-silent	Tohama	T	TCG	S	C	CCG	P	C	CCG	P	C	CCG	P	C	CCG	P	C	CCG	P	C	CCG	P	putative oxidoreductase	miscellaneous
BP0212	-	217985	551	non-silent	B1193	C	GCG	A	T	GTG	V	C	GCG	A	C	GCG	A	C	GCG	A	C	GCG	A	C	GCG	A	putative hydrolase	miscellaneous
BP0215	ppc	220937	870	silent	B1834 B1920 B1831 B1917	G	CTG	L	G	CTG	L	G	CTG	L	A	CTA	L	A	CTA	L	A	CTA	L	A	CTA	L	phosphoenolpyruvate carboxylase	energy metabolism
BP0216	sphB1	224277	677	non-silent	B1193	G	AGG	R	A	AAG	K	G	AGG	R	G	AGG	R	G	AGG	R	G	AGG	R	G	AGG	R	autotransporter subtilisin-like protease	pathogenicity
BP0244	mutL	252414	1258	non-silent	B1193	G	GCC	A	A	ACC	T	G	GCC	A	G	GCC	A	G	GCC	A	G	GCC	A	G	GCC	A	DNA mismatch repair protein	macromolecule synthesis/modification
BP0280	degQ	285033	35	non-silent	Tohama	T	ATC	I	C	ACC	T	C	ACC	T	C	ACC	T	C	ACC	T	C	ACC	T	C	ACC	T	protease	macromolecule degradation
BP0292	-	299559	403	non-silent	B1831 B1917	G	GCC	A	G	GCC	A	G	GCC	A	G	GCC	A	G	GCC	A	A	ACC	T	A	ACC	T	conserved hypothetical protein (Pseudogene)	pseudogenes
BP0332	-	336140	46	non-silent	B1834	G	GCC	A	G	GCC	A	G	GCC	A	A	ACC	T	G	GCC	A	G	GCC	A	G	GCC	A	conserved hypothetical protein	conserved hypothetical
BP0335	-	338494	226	non-silent	B1193	C	CCG	P	T	TCG	S	C	CCG	P	C	CCG	P	C	CCG	P	C	CCG	P	C	CCG	P	LysR-family transcriptional regulator (Pseudogene)	pseudogenes
BP0347	bhuR	349841	1006	non-silent	B1193	G	GAA	E	A	AAA	K	G	GAA	E	G	GAA	E	G	GAA	E	G	GAA	E	G	GAA	E	outer membrane heme receptor	pathogenicity
BP0354	-	355001	854	non-silent	B1193	G	GGC	G	A	GAC	D	G	GGC	G	G	GGC	G	G	GGC	G	G	GGC	G	G	GGC	G	probable ornithine cyclodeaminase	miscellaneous
BP0368	gdhA	368290	1192	non-silent	B1193	A	AAC	N	G	GAC	D	A	AAC	N	A	AAC	N	A	AAC	N	A	AAC	N	A	AAC	N	NADP-specific glutamate dehydrogenase	amino acid biosynthesis
BP0369	-	370470	223	non-silent	B1917	G	GCC	A	G	GCC	A	G	GCC	A	G	GCC	A	G	GCC	A	G	GCC	A	A	ACC	T	putative endonuclease	macromolecule synthesis/modification
BP0371	gatB	372931	142	silent	Tohama	T	TTG	L	C	CTG	L	C	CTG	L	C	CTG	L	C	CTG	L	C	CTG	L	C	CTG	L	glutamyl-tRNA(GLN) amidotransferase subunit B	macromolecule synthesis/modification
BP0405	-	405322	43	non-silent	Tohama	C	CCC	P	G	GCC	A	G	GCC	A	G	GCC	A	G	GCC	A	G	GCC	A	G	GCC	A	putative membrane protein	cell surface
BP0412	-	413236	12	silent	B1193	T	GCT	A	C	GCC	A	T	GCT	A	T	GCT	A	T	GCT	A	T	GCT	A	T	GCT	A	putative GntR-family transcriptional regulator	regulation
BP0416	-	417496	881	non-silent	Tohama	A	GAC	D	C	GCC	A	C	GCC	A	C	GCC	A	C	GCC	A	C	GCC	A	C	GCC	A	conserved hypothetical protein	conserved hypothetical
BP0418	-	419085	393	silent	B1831	C	GTC	V	C	GTC	V	C	GTC	V	C	GTC	V	C	GTC	V	A	GTA	V	C	GTC	V	putative exported protein	cell surface
BP0420	-	421221	432	silent	B0558	C	GCC	A	C	GCC	A	T	GCT	A	C	GCC	A	C	GCC	A	C	GCC	A	C	GCC	A	probable acyl-CoA dehydrogenase	miscellaneous
BP0427	-	429168	279	silent	B1193	G	CAG	Q	A	CAA	Q	G	CAG	Q	G	CAG	Q	G	CAG	Q	G	CAG	Q	G	CAG	Q	putative exported protein	cell surface
BP0440	-	444764	13	non-silent	Tohama	A	AGC	S	G	GGC	G	G	GGC	G	G	GGC	G	G	GGC	G	G	GGC	G	G	GGC	G	N-terminal region of isovaleryl-CoA dehydrogenase (Pseudogene)	pseudogenes
BP0454	-	459887	577	non-silent	B1193	A	AGC	S	G	GGC	G	A	AGC	S	A	AGC	S	A	AGC	S	A	AGC	S	A	AGC	S	putative exported protein	cell surface
BP0459	-	468784	364	silent	B1193	T	TTG	L	C	CTG	L	T	TTG	L	T	TTG	L	T	TTG	L	T	TTG	L	T	TTG	L	putative membrane protein	cell surface
BP0467	-	479535	123	silent	Tohama	C	GAC	D	T	GAT	D	T	GAT	D	T	GAT	D	T	GAT	D	T	GAT	D	T	GAT	D	acetolactate synthase large subunit	amino acid biosynthesis
BP0475	ams	486005	2480	non-silent	B0558 B1834 B1920 B1831 B1917	C	CCT	P	C	CCT	P	T	CTT	L	T	CTT	L	T	CTT	L	T	CTT	L	T	CTT	L	ribonuclease E	macromolecule synthesis/modification
BP0495	-	507407	111	silent	B1193	T	GCT	A	C	GCC	A	T	GCT	A	T	GCT	A	T	GCT	A	T	GCT	A	T	GCT	A	probable inner-membrane protein	cell surface
BP0500	bteA	513359	1161	silent	B1193	C	ATC	I	T	ATT	I	C	ATC	I	C	ATC	I	C	ATC	I	C	ATC	I	C	ATC	I	type III secretion system toxin	pathogenicity
BP0505	-	517207	90	silent	B1834 B1920 B1831 B1917	C	GCC	A	C	GCC	A	C	GCC	A	A	GCA	A	A	GCA	A	A	GCA	A	A	GCA	A	phage-related conserved hypothetical protein	phage-related or transposon-related
BP0507	-	518837	219	silent	B1831 B1917	A	GAA	E	A	GAA	E	A	GAA	E	A	GAA	E	A	GAA	E	G	GAG	E	G	GAG	E	hypothetical protein	unknown
BP0518	-	525420	186	non-silent	B1834 B1920 B1831 B1917	C	GAC	D	C	GAC	D	C	GAC	D	G	GAG	E	G	GAG	E	G	GAG	E	G	GAG	E	conserved hypothetical protein	conserved hypothetical
BP0529	-	532464	247	non-silent	B1193	T	TCG	S	G	GCG	A	T	TCG	S	T	TCG	S	T	TCG	S	T	TCG	S	T	TCG	S	autotransporter	pathogenicity
BP0553	-	560519	363	silent	B0558 B1834 B1920 B1831 B1917	G	GTG	V	G	GTG	V	A	GTA	V	A	GTA	V	A	GTA	V	A	GTA	V	A	GTA	V	conserved hypothetical protein	conserved hypothetical
BP0553	-	560753	129	silent	Tohama	A	GGA	G	G	GGG	G	G	GGG	G	G	GGG	G	G	GGG	G	G	GGG	G	G	GGG	G	conserved hypothetical protein	conserved hypothetical
BP0564	-	570786	262	silent	B1193	C	CTG	L	T	TTG	L	C	CTG	L	C	CTG	L	C	CTG	L	C	CTG	L	C	CTG	L	probable transporter	transport/binding proteins
BP0570	-	576540	405	silent	B1834 B1920	G	GTG	V	G	GTG	V	G	GTG	V	A	GTA	V	A	GTA	V	G	GTG	V	G	GTG	V	putative exported protein	cell surface
BP0575	-	582955	163	non-silent	B1193	G	GAC	D	A	AAC	N	G	GAC	D	G	GAC	D	G	GAC	D	G	GAC	D	G	GAC	D	probable MarR-family transcriptional regulator	regulation
BP0590	-	595393	698	non-silent	B0558	C	GCC	A	C	GCC	A	T	GTC	V	C	GCC	A	C	GCC	A	C	GCC	A	C	GCC	A	oxidoreductase, large chain	miscellaneous
BP0613	-	618755	305	non-silent	B1193	A	CAT	H	G	CGT	R	A	CAT	H	A	CAT	H	A	CAT	H	A	CAT	H	A	CAT	H	probable transcriptional regulator	regulation
BP0614	-	619954	765	silent	B1193	A	CGA	R	G	CGG	R	A	CGA	R	A	CGA	R	A	CGA	R	A	CGA	R	A	CGA	R	putative exported protein (Pseudogene)	pseudogenes
BP0622	-	629247	525	silent	B1917	C	GGC	G	C	GGC	G	C	GGC	G	C	GGC	G	C	GGC	G	C	GGC	G	T	GGT	G	putative leu/ile/val-binding protein precursor	transport/binding proteins
BP0627	-	635373	256	non-silent	B1193	G	GAC	D	A	AAC	N	G	GAC	D	G	GAC	D	G	GAC	D	G	GAC	D	G	GAC	D	probable enoyl-CoA hydratase/isomerase	miscellaneous
BP0630	-	638613	125	non-silent	B1193	C	GCG	A	T	GTG	V	C	GCG	A	C	GCG	A	C	GCG	A	C	GCG	A	C	GCG	A	probable transcriptional regulator	regulation
BP0652	-	660215	781	non-silent	B1193	C	CGC	R	T	TGC	C	C	CGC	R	C	CGC	R	C	CGC	R	C	CGC	R	C	CGC	R	probable acyl-CoA dehydrogenase	miscellaneous
BP0654	-	662740	660	silent	Tohama	A	TCA	S	G	TCG	S	G	TCG	S	G	TCG	S	G	TCG	S	G	TCG	S	G	TCG	S	putative exported protein	cell surface
BP0669	-	679887	2106	silent	B1193	G	GCG	A	A	GCA	A	G	GCG	A	G	GCG	A	G	GCG	A	G	GCG	A	G	GCG	A	probable enoyl-CoA hydratase/3-hydroxyacyl-CoA dehydrogenase, bifunctional enzyme	small molecule degradation
BP0672	-	685745	574	non-silent	B1920	C	CGC	R	C	CGC	R	C	CGC	R	C	CGC	R	T	TGC	C	C	CGC	R	C	CGC	R	acetyl-CoA synthetase	small molecule degradation
BP0678	prfA	694521	6	silent	B1831 B1917	A	AAA	K	A	AAA	K	A	AAA	K	A	AAA	K	A	AAA	K	G	AAG	K	G	AAG	K	peptide chain release factor 1	macromolecule synthesis/modification
BP0684	-	700171	560	non-silent	B1193	G	CGC	R	T	CTC	L	G	CGC	R	G	CGC	R	G	CGC	R	G	CGC	R	G	CGC	R	molybdopterin dehydrogenase (Pseudogene)	pseudogenes
BP0684	-	700292	681	silent	B1834 B1920 B1831 B1917	G	GCG	A	G	GCG	A	G	GCG	A	T	GCT	A	T	GCT	A	T	GCT	A	T	GCT	A	molybdopterin dehydrogenase (Pseudogene)	pseudogenes
BP0700	-	713901	411	silent	B0558 B1834 B1920 B1831 B1917	T	CCT	P	T	CCT	P	G	CCG	P	G	CCG	P	G	CCG	P	G	CCG	P	G	CCG	P	probable hydrolase	miscellaneous
BP0705	-	720190	672	silent	B1834 B1920	C	GGC	G	C	GGC	G	C	GGC	G	T	GGT	G	T	GGT	G	C	GGC	G	C	GGC	G	putative C-terminal region of dehydrogenase (Pseudogene)	pseudogenes
BP0721	-	733144	1045	non-silent	B0558 B1834 B1920 B1831 B1917	G	GTC	V	G	GTC	V	A	ATC	I	A	ATC	I	A	ATC	I	A	ATC	I	A	ATC	I	probable aminotransferase	central/intermediary metabolism
BP0726	-	739542	1305	nonsense	B1193	G	TGG	W	A	TGA	.	G	TGG	W	G	TGG	W	G	TGG	W	G	TGG	W	G	TGG	W	probable ABC transporter, periplasmic binding protein	transport/binding proteins
BP0736	bfrF	749040	1830	silent	B1193	C	ACC	T	T	ACT	T	C	ACC	T	C	ACC	T	C	ACC	T	C	ACC	T	C	ACC	T	putative ferric siderophore receptor	pathogenicity
BP0740	-	755849	95	non-silent	B0558	G	GGC	G	G	GGC	G	A	GAC	D	G	GGC	G	G	GGC	G	G	GGC	G	G	GGC	G	putative DNA methylase	unknown
BP0760	cya	778901	2674	non-silent	B1193	G	GTG	V	A	ATG	M	G	GTG	V	G	GTG	V	G	GTG	V	G	GTG	V	G	GTG	V	bifunctional hemolysin-adenylate cyclase precursor	pathogenicity
BP0784	ilvB	806613	1234	nonsense	B1193	G	GAA	E	T	TAA	.	G	GAA	E	G	GAA	E	G	GAA	E	G	GAA	E	G	GAA	E	putative acetolactate synthase large subunit	miscellaneous
BP0789	ilvI	812239	1039	non-silent	B1193	G	GAG	E	A	AAG	K	G	GAG	E	G	GAG	E	G	GAG	E	G	GAG	E	G	GAG	E	acetolactate synthase large subunit	amino acid biosynthesis
BP0806	-	829942	287	non-silent	B0558	C	CCG	P	C	CCG	P	T	CTG	L	C	CCG	P	C	CCG	P	C	CCG	P	C	CCG	P	methylaspartate ammonia-lyase	small molecule degradation
BP0817	-	842343	634	non-silent	B1193	A	AAG	K	G	GAG	E	A	AAG	K	A	AAG	K	A	AAG	K	A	AAG	K	A	AAG	K	putative exported protein	cell surface
BP0821	hyuB	848023	1308	silent	B0558 B1834 B1920 B1831 B1917	G	GTG	V	G	GTG	V	A	GTA	V	A	GTA	V	A	GTA	V	A	GTA	V	A	GTA	V	hydantoin utilization protein B	amino acid biosynthesis
BP0827	-	857266	829	non-silent	B1193	G	GAG	E	A	AAG	K	G	GAG	E	G	GAG	E	G	GAG	E	G	GAG	E	G	GAG	E	integral membrane component of multidrug efflux system	protection responses
BP0833	-	864189	239	non-silent	B1834 B1920 B1831 B1917	G	CGA	R	G	CGA	R	G	CGA	R	A	CAA	Q	A	CAA	Q	A	CAA	Q	A	CAA	Q	conserved hypothetical protein (Pseudogene)	pseudogenes
BP0834	-	865402	498	silent	B1193	C	ATC	I	T	ATT	I	C	ATC	I	C	ATC	I	C	ATC	I	C	ATC	I	C	ATC	I	probable DNA repair exonuclease	macromolecule synthesis/modification
BP0847	nuoG	876478	1158	silent	Tohama	T	GAT	D	C	GAC	D	C	GAC	D	C	GAC	D	C	GAC	D	C	GAC	D	C	GAC	D	NADH-ubiquinone oxidoreductase, 75 kDa subunit	energy metabolism
BP0852	nuoL	881875	1657	silent	B1193	C	CTG	L	T	TTG	L	C	CTG	L	C	CTG	L	C	CTG	L	C	CTG	L	C	CTG	L	NADH-ubiquinone oxidoreductase, chain L	energy metabolism
BP0854	nuoN	883816	76	non-silent	B1834 B1920 B1831 B1917	C	CTC	L	C	CTC	L	C	CTC	L	T	TTC	F	T	TTC	F	T	TTC	F	T	TTC	F	NADH-ubiquinone oxidoreductase, chain N	energy metabolism
BP0861	-	894267	563	non-silent	B1193	T	GTC	V	G	GGC	G	T	GTC	V	T	GTC	V	T	GTC	V	T	GTC	V	T	GTC	V	putative exported protein	cell surface
BP0878	-	914143	465	silent	B1920	G	GCG	A	G	GCG	A	G	GCG	A	G	GCG	A	A	GCA	A	G	GCG	A	G	GCG	A	putative phospholipase	small molecule degradation
BP0887	-	925252	738	silent	Tohama	T	CGT	R	C	CGC	R	C	CGC	R	C	CGC	R	C	CGC	R	C	CGC	R	C	CGC	R	conserved hypothetical protein	conserved hypothetical
BP0888	-	926293	711	silent	Tohama	T	ATT	I	C	ATC	I	C	ATC	I	C	ATC	I	C	ATC	I	C	ATC	I	C	ATC	I	GntR-family transcriptional regulator	regulation
BP0901	-	937489	610	non-silent	B1193	T	TGC	C	C	CGC	R	T	TGC	C	T	TGC	C	T	TGC	C	T	TGC	C	T	TGC	C	putative oxidoreductase	miscellaneous
BP0904	pphA	939561	151	non-silent	B1834 B1920 B1831 B1917	T	TTC	F	T	TTC	F	T	TTC	F	C	CTC	L	C	CTC	L	C	CTC	L	C	CTC	L	serine/threonine protein phosphatase 1	regulation
BP0905	mrcA	941632	1128	silent	B1834	C	GAC	D	C	GAC	D	C	GAC	D	T	GAT	D	C	GAC	D	C	GAC	D	C	GAC	D	penicillin-binding protein 1A	cell surface
BP0922	-	959885	548	non-silent	B0558	C	ACC	T	C	ACC	T	T	ATC	I	NA			NA			NA			NA			conserved hypothetical protein	conserved hypothetical
BP0958	cysM	997017	740	non-silent	Tohama	G	GGG	G	A	GAG	E	A	GAG	E	A	GAG	E	A	GAG	E	A	GAG	E	A	GAG	E	cysteine synthase B	amino acid biosynthesis
BP0974	-	1013535	352	non-silent	Tohama	A	ACC	T	G	GCC	A	G	GCC	A	G	GCC	A	G	GCC	A	G	GCC	A	G	GCC	A	putative membrane protein	cell surface
BP0980	-	1018639	617	non-silent	B1193	G	GGC	G	A	GAC	D	NA			G	GGC	G	G	GGC	G	G	GGC	G	NA			conserved hypothetical protein (Pseudogene)	pseudogenes
BP0986	cusC	1026116	479	non-silent	Tohama	C	CCG	P	T	CTG	L	T	CTG	L	T	CTG	L	T	CTG	L	T	CTG	L	T	CTG	L	probable outer membrane lipoprotein	cell surface
BP0986	cusC	1026448	811	non-silent	B1917	C	CGG	R	C	CGG	R	C	CGG	R	C	CGG	R	C	CGG	R	C	CGG	R	T	TGG	W	probable outer membrane lipoprotein	cell surface
BP0999	tkt	1045401	1800	silent	B1193	C	CCC	P	T	CCT	P	C	CCC	P	C	CCC	P	C	CCC	P	C	CCC	P	C	CCC	P	transketolase 1	small molecule degradation
BP1014	pit	1059382	1179	nonsense	B1834 B1920 B1831 B1917	G	TGG	W	G	TGG	W	G	TGG	W	A	TGA	.	A	TGA	.	A	TGA	.	A	TGA	.	probable phosphate transporter	transport/binding proteins
BP1037	cutE	1080686	499	non-silent	Tohama	A	AGC	S	G	GGC	G	G	GGC	G	G	GGC	G	G	GGC	G	G	GGC	G	G	GGC	G	putative apolipoprotein N-acyltransferase (Pseudogene)	pseudogenes
BP1040	-	1082960	735	silent	B0558 B1834 B1920 B1831 B1917	C	ACC	T	C	ACC	T	T	ACT	T	T	ACT	T	T	ACT	T	T	ACT	T	T	ACT	T	PhoH-like protein	miscellaneous
BP1046	secD	1088944	1326	silent	B1193	T	ACT	T	C	ACC	T	T	ACT	T	T	ACT	T	T	ACT	T	T	ACT	T	T	ACT	T	protein-export membrane protein	transport/binding proteins
BP1052	upp	1096037	273	silent	B1193	T	ATT	I	C	ATC	I	T	ATT	I	T	ATT	I	T	ATT	I	T	ATT	I	T	ATT	I	uracil phosphoribosyltransferase	central/intermediary metabolism
BP1054	prn	1099685	1595	non-silent	B1193	T	CTA	L	G	CGA	R	T	CTA	L	T	CTA	L	T	CTA	L	T	CTA	L	T	CTA	L	pertactin precursor	pathogenicity
BP1068	phoT	1114911	400	non-silent	B1831	G	GCG	A	G	GCG	A	G	GCG	A	G	GCG	A	G	GCG	A	A	ACG	T	G	GCG	A	phosphate transport ATP-binding protein	central/intermediary metabolism
BP1071	phoS	1117897	529	non-silent	Tohama	T	TCC	S	C	CCC	P	C	CCC	P	C	CCC	P	C	CCC	P	C	CCC	P	C	CCC	P	phosphate-binding periplasmic protein precursor	central/intermediary metabolism
BP1090	-	1137841	431	non-silent	B1834 B1920 B1831 B1917	C	ACG	T	C	ACG	T	C	ACG	T	A	AAG	K	A	AAG	K	A	AAG	K	A	AAG	K	conserved hypothetical protein	conserved hypothetical
BP1091	-	1139359	345	silent	B1193	C	CTC	L	T	CTT	L	C	CTC	L	C	CTC	L	C	CTC	L	C	CTC	L	C	CTC	L	probable two-component response regulator	regulation
BP1092	-	1141032	1543	non-silent	B1193	G	GAC	D	A	AAC	N	G	GAC	D	G	GAC	D	G	GAC	D	G	GAC	D	G	GAC	D	probable two-component histidine kinase	regulation
BP1094	livG	1144301	397	non-silent	B1193	G	GCG	A	A	ACG	T	G	GCG	A	G	GCG	A	G	GCG	A	G	GCG	A	G	GCG	A	high-affinity branched-chain amino acid transport ATP-binding protein	transport/binding proteins
BP1100	-	1150653	263	non-silent	B1193	C	CCC	P	G	CGC	R	C	CCC	P	C	CCC	P	C	CCC	P	C	CCC	P	C	CCC	P	probable TetR-family transcriptional regulator	regulation
BP1103	-	1152958	690	silent	B1193	T	ATT	I	C	ATC	I	T	ATT	I	T	ATT	I	T	ATT	I	T	ATT	I	T	ATT	I	probable short chain dehydrogenase	miscellaneous
BP1110	sphB3	1161234	571	non-silent	B1193	G	GCG	A	A	ACG	T	G	GCG	A	G	GCG	A	G	GCG	A	G	GCG	A	G	GCG	A	serine protease	pathogenicity
BP1119	fim2	1175956	530	non-silent	B1193	G	AGA	R	A	AAA	K	G	AGA	R	G	AGA	R	G	AGA	R	G	AGA	R	G	AGA	R	serotype 2 fimbrial subunit precursor	pathogenicity
BP1135	ssiD	1196666	1601	non-silent	B1193	G	CGC	R	A	CAC	H	G	CGC	R	NA			G	CGC	R	G	CGC	R	G	CGC	R	alpha-ketoglutarate-dependent taurine dioxygenase (Pseudogene)	pseudogenes
BP1141	-	1204788	134	non-silent	B1193	A	GAG	E	G	GGG	G	∆			∆			∆			∆			∆			putative iron uptake protein	adaptation
BP1143	trpS	1206104	15	silent	B1193	T	GTT	V	C	GTC	V	T	GTT	V	T	GTT	V	T	GTT	V	T	GTT	V	T	GTT	V	tryptophanyl-tRNA synthetase	macromolecule synthesis/modification
BP1168	-	1234866	759	silent	Tohama	C	CCC	P	G	CCG	P	G	CCG	P	G	CCG	P	G	CCG	P	G	CCG	P	G	CCG	P	LysR-family transcriptional regulator	regulation
BP1198	clpB	1258296	36	silent	B1193	G	CAG	Q	A	CAA	Q	G	CAG	Q	G	CAG	Q	G	CAG	Q	G	CAG	Q	G	CAG	Q	ATP-dependent protease, ATPase subunit	macromolecule degradation
BP1203	-	1267617	289	silent	B1193	C	CTG	L	T	TTG	L	C	CTG	L	C	CTG	L	C	CTG	L	C	CTG	L	C	CTG	L	conserved hypothetical protein	conserved hypothetical
BP1211	-	1275983	655	non-silent	Tohama	A	AAC	N	G	GAC	D	G	GAC	D	G	GAC	D	G	GAC	D	G	GAC	D	G	GAC	D	putative exported protein	cell surface
BP1227	radA	1290405	225	silent	B1834 B1920 B1831 B1917	G	GGG	G	G	GGG	G	G	GGG	G	A	GGA	G	A	GGA	G	A	GGA	G	A	GGA	G	DNA repair protein	macromolecule synthesis/modification
BP1246	nusA	1310166	729	silent	B1193	C	TAC	Y	T	TAT	Y	C	TAC	Y	C	TAC	Y	C	TAC	Y	C	TAC	Y	C	TAC	Y	N utilization substance protein A	macromolecule synthesis/modification
BP1250	bipA	1316095	885	silent	B1193	C	CCC	P	T	CCT	P	C	CCC	P	C	CCC	P	C	CCC	P	C	CCC	P	C	CCC	P	GTP-binding elongation factor	macromolecule synthesis/modification
BP1250	bipA	1316680	1470	silent	B1193	T	ATT	I	C	ATC	I	T	ATT	I	T	ATT	I	T	ATT	I	T	ATT	I	T	ATT	I	GTP-binding elongation factor	macromolecule synthesis/modification
BP1250	bipA	1316890	1680	silent	B1920	G	CCG	P	G	CCG	P	G	CCG	P	G	CCG	P	A	CCA	P	G	CCG	P	G	CCG	P	GTP-binding elongation factor	macromolecule synthesis/modification
BP1260	glnE	1327960	2576	non-silent	Tohama	G	GGC	G	A	GAC	D	A	GAC	D	A	GAC	D	A	GAC	D	A	GAC	D	A	GAC	D	glutamate-ammonia-ligase adenylyltransferase	central/intermediary metabolism
BP1261	-	1331072	471	silent	B0558	G	ACG	T	G	ACG	T	A	ACA	T	G	ACG	T	G	ACG	T	G	ACG	T	G	ACG	T	conserved hypothetical protein (Pseudogene)	pseudogenes
BP1261	-	1331840	1239	non-silent	B1831 B1917	G	ATG	M	G	ATG	M	G	ATG	M	G	ATG	M	G	ATG	M	A	ATA	I	A	ATA	I	conserved hypothetical protein (Pseudogene)	pseudogenes
BP1273	livF	1346162	671	non-silent	B1193	G	GGC	G	A	GAC	D	G	GGC	G	G	GGC	G	G	GGC	G	G	GGC	G	G	GGC	G	high-affinity branched-chain amino acid transport, ATP-binding protein	transport/binding proteins
BP1280	proC	1353438	273	silent	B0558 B1834 B1920 B1831 B1917	G	ACG	T	G	ACG	T	A	ACA	T	A	ACA	T	A	ACA	T	A	ACA	T	A	ACA	T	pyrroline-5-carboxylate reductase	amino acid biosynthesis
BP1314	-	1381251	625	non-silent	B0558 B1834 B1920 B1831 B1917	G	GCC	A	G	GCC	A	C	CCC	P	C	CCC	P	C	CCC	P	C	CCC	P	C	CCC	P	putative exported protein	cell surface
BP1322	-	1388936	2236	non-silent	B1193	C	CCG	P	T	TCG	S	C	CCG	P	C	CCG	P	C	CCG	P	C	CCG	P	C	CCG	P	two-component sensor histidine kinase (Pseudogene)	pseudogenes
BP1326	-	1393873	1455	silent	B1193	T	GCT	A	C	GCC	A	T	GCT	A	T	GCT	A	T	GCT	A	T	GCT	A	NA			probable alpha amylase	small molecule degradation
BP1328	glgB	1398811	834	silent	B1193	T	CGT	R	C	CGC	R	T	CGT	R	T	CGT	R	T	CGT	R	T	CGT	R	T	CGT	R	1,4-alpha-glucan branching enzyme	central/intermediary metabolism
BP1338	-	1409065	1969	non-silent	B1920	G	GCG	A	G	GCG	A	G	GCG	A	G	GCG	A	A	ACG	T	G	GCG	A	G	GCG	A	putative membrane protein (Pseudogene)	pseudogenes
BP1355	-	1430754	732	silent	Tohama	T	ACT	T	C	ACC	T	C	ACC	T	C	ACC	T	C	ACC	T	C	ACC	T	C	ACC	T	probable LacI-family transcriptional regulator	regulation
BP1375	fla FIV	1450341	217	non-silent	B1193	A	ATG	M	G	GTG	V	A	ATG	M	A	ATG	M	A	ATG	M	A	ATG	M	A	ATG	M	basal-body rod modification protein FlgD	cell processes
BP1376	fla FV	1451561	667	nonsense	B1193	C	CAG	Q	T	TAG	.	C	CAG	Q	C	CAG	Q	C	CAG	Q	C	CAG	Q	C	CAG	Q	flagellar hook protein FlgE	cell processes
BP1383	flaT	1458638	76	silent	B1193	T	TTG	L	C	CTG	L	T	TTG	L	T	TTG	L	T	TTG	L	T	TTG	L	T	TTG	L	flagellar hook-associated protein 3	cell processes
BP1400	fla AIII	1474683	675	silent	B0558	G	CGG	R	G	CGG	R	A	CGA	R	G	CGG	R	G	CGG	R	G	CGG	R	G	CGG	R	flagellum-specific ATP synthase FliI	cell processes
BP1400	fla AIII	1474789	569	non-silent	B1193	G	CGC	R	A	CAC	H	G	CGC	R	G	CGC	R	G	CGC	R	G	CGC	R	G	CGC	R	flagellum-specific ATP synthase FliI	cell processes
BP1466	chlB	1542772	108	silent	B1193	C	GCC	A	T	GCT	A	C	GCC	A	C	GCC	A	C	GCC	A	C	GCC	A	C	GCC	A	molybdopterin-guanine dinucleotide biosynthesis protein A	cofactor biosynthesis
BP1471	-	1547488	5	non-silent	B1831 B1917	A	AAC	N	A	AAC	N	A	AAC	N	A	AAC	N	A	AAC	N	G	AGC	S	G	AGC	S	conserved hypothetical protein	conserved hypothetical
BP1472	fdhA	1549340	774	silent	B1193	A	CAA	Q	G	CAG	Q	A	CAA	Q	A	CAA	Q	A	CAA	Q	A	CAA	Q	A	CAA	Q	formate dehydrogenase large subunit precursor	energy metabolism
BP1487	smoM	1565529	527	non-silent	Tohama	G	AGG	R	A	AAG	K	A	AAG	K	A	AAG	K	A	AAG	K	A	AAG	K	A	AAG	K	putative periplasmic solute-binding protein	transport/binding proteins
BP1496	-	1574249	16	non-silent	B1193	C	CCC	P	T	TCC	S	C	CCC	P	C	CCC	P	C	CCC	P	C	CCC	P	C	CCC	P	probable two-component response regulator	regulation
BP1497	thrS	1575206	438	silent	B1193	T	CGT	R	C	CGC	R	T	CGT	R	T	CGT	R	T	CGT	R	T	CGT	R	T	CGT	R	threonyl-tRNA synthetase	macromolecule synthesis/modification
BP1506	-	1583260	294	silent	B1193	C	GCC	A	T	GCT	A	C	GCC	A	C	GCC	A	C	GCC	A	C	GCC	A	C	GCC	A	putative exported protein	cell surface
BP1515	-	1591043	87	silent	B1834	G	GAG	E	G	GAG	E	G	GAG	E	A	GAA	E	G	GAG	E	G	GAG	E	G	GAG	E	putative transporter protein	transport/binding proteins
BP1539	-	1613367	604	non-silent	B0558 B1834 B1920 B1831 B1917	T	TGG	W	T	TGG	W	G	GGG	G	G	GGG	G	G	GGG	G	G	GGG	G	G	GGG	G	probable LysR-familyt ranscriptional regulator	regulation
BP1542	-	1615665	425	non-silent	B1834 B1920 B1831 B1917	C	GCG	A	C	GCG	A	C	GCG	A	T	GTG	V	T	GTG	V	T	GTG	V	T	GTG	V	conserved hypothetical protein	conserved hypothetical
BP1547	-	1623068	2515	silent	Tohama	T	TTG	L	C	CTG	L	C	CTG	L	C	CTG	L	C	CTG	L	C	CTG	L	C	CTG	L	conserved hypothetical protein	conserved hypothetical
BP1559	-	1637333	569	non-silent	B0558	G	GGC	G	G	GGC	G	A	GAC	D	G	GGC	G	G	GGC	G	G	GGC	G	G	GGC	G	putative exported protein (Pseudogene)	pseudogenes
BP1568	fim3	1647861	260	non-silent	B1831 B1917	C	GCG	A	C	GCG	A	C	GCG	A	C	GCG	A	C	GCG	A	A	GAG	E	A	GAG	E	serotype 3 fimbrial subunit precursor	pathogenicity
BP1570	dapA	1649623	700	non-silent	B1834 B1920 B1831 B1917	A	AAT	N	A	AAT	N	A	AAT	N	G	GAT	D	G	GAT	D	G	GAT	D	G	GAT	D	dihydrodipicolinate synthase	amino acid biosynthesis
BP1573	glnH	1652706	333	silent	Tohama	T	TAT	Y	C	TAC	Y	C	TAC	Y	C	TAC	Y	C	TAC	Y	C	TAC	Y	C	TAC	Y	glutamine-binding periplasmic protein precursor	transport/binding proteins
BP1581	-	1660149	376	non-silent	B1193	G	GCG	A	A	ACG	T	G	GCG	A	G	GCG	A	G	GCG	A	G	GCG	A	G	GCG	A	putative oxidoreductase	miscellaneous
BP1592	-	1670288	1392	silent	Tohama	A	GGA	G	C	GGC	G	C	GGC	G	C	GGC	G	C	GGC	G	C	GGC	G	C	GGC	G	conserved hypothetical protein	conserved hypothetical
BP1599	-	1679417	493	non-silent	B1193	G	GCG	A	A	ACG	T	G	GCG	A	G	GCG	A	G	GCG	A	G	GCG	A	G	GCG	A	LysR-family transcriptional regulator	regulation
BP1610	-	1691029	243	silent	B1920	G	GCG	A	G	GCG	A	G	GCG	A	G	GCG	A	A	GCA	A	G	GCG	A	G	GCG	A	putative autotransporter (Pseudogene)	pseudogenes
BP1615	-	1698557	704	non-silent	B1193	A	CAT	H	G	CGT	R	A	CAT	H	A	CAT	H	A	CAT	H	A	CAT	H	A	CAT	H	probable probable aldehyde dehydrogenase	miscellaneous
BP1632	kpsS	1718182	764	non-silent	B1193	T	CTG	L	C	CCG	P	T	CTG	L	T	CTG	L	T	CTG	L	T	CTG	L	T	CTG	L	capsular polysaccharide export protein (Pseudogene)	pseudogenes
BP1635	-	1721181	570	silent	B1193	C	GAC	D	T	GAT	D	C	GAC	D	C	GAC	D	C	GAC	D	C	GAC	D	C	GAC	D	putative arylsulfatase protein	small molecule degradation
BP1635	-	1721444	307	nonsense	B1193	C	CAG	Q	T	TAG	.	C	CAG	Q	C	CAG	Q	C	CAG	Q	C	CAG	Q	C	CAG	Q	putative arylsulfatase protein	small molecule degradation
BP1639A	-	1727091	136	non-silent	B1193 B1920 B1831	A	ACG	T	G	GCG	A	NA			NA			G	GCG	A	G	GCG	A	NA			conserved hypothetical protein (pseudogene)	pseudogenes
BP1654	wcbQ	1740455	1477	non-silent	Tohama	A	AGC	S	G	GGC	G	G	GGC	G	G	GGC	G	G	GGC	G	G	GGC	G	G	GGC	G	putative capsular polysaccharide biosynthesis protein	cell surface
BP1662	-	1750584	227	non-silent	Tohama	A	GAC	D	G	GGC	G	G	GGC	G	G	GGC	G	G	GGC	G	G	GGC	G	G	GGC	G	putative DNA-binding protein	miscellaneous
BP1670	-	1757239	617	non-silent	B1193	C	GCG	A	A	GAG	E	C	GCG	A	C	GCG	A	C	GCG	A	C	GCG	A	C	GCG	A	putative hydrolase	miscellaneous
BP1691	phaA	1777467	2043	silent	Tohama	T	ATT	I	C	ATC	I	C	ATC	I	C	ATC	I	C	ATC	I	C	ATC	I	C	ATC	I	putative pH adaptation potassium efflux protein	adaptation
BP1709	-	1794344	178	nonsense	B1834	C	CAG	Q	C	CAG	Q	C	CAG	Q	T	TAG	.	C	CAG	Q	C	CAG	Q	C	CAG	Q	putative permease of ABC transporter	transport/binding proteins
BP1710	-	1795179	203	non-silent	B1193	C	CCC	P	T	CTC	L	NA			C	CCC	P	C	CCC	P	C	CCC	P	NA			putative substrate-binding protein (Pseudogene)	pseudogenes
BP1715	-	1799900	654	silent	B1193	C	TCC	S	T	TCT	S	C	TCC	S	C	TCC	S	C	TCC	S	C	TCC	S	C	TCC	S	permease	transport/binding proteins
BP1720	pcm	1804767	1	silent	Tohama	T	TTG	L	C	CTG	L	C	CTG	L	C	CTG	L	C	CTG	L	C	CTG	L	C	CTG	L	protein-L-isoaspartate O-methyltransferase	macromolecule synthesis/modification
BP1722	-	1806314	11	non-silent	B1834 B1920 B1831 B1917	C	ACG	T	C	ACG	T	C	ACG	T	T	ATG	M	T	ATG	M	T	ATG	M	T	ATG	M	conserved hypothetical protein	conserved hypothetical
BP1741	-	1827556	982	non-silent	B1834 B1920 B1831 B1917	G	GGG	G	G	GGG	G	G	GGG	G	A	AGG	R	A	AGG	R	A	AGG	R	A	AGG	R	putative ABC transporter (Pseudogene)	pseudogenes
BP1750	-	1835580	755	non-silent	B1834 B1920	C	GCC	A	C	GCC	A	C	GCC	A	T	GTC	V	T	GTC	V	C	GCC	A	C	GCC	A	putative membrane protein	cell surface
BP1762	-	1854401	109	non-silent	B0558 B1834 B1920 B1831 B1917	G	GCC	A	G	GCC	A	A	ACC	T	A	ACC	T	A	ACC	T	A	ACC	T	A	ACC	T	putative adenine-specific methylase	miscellaneous
BP1771	-	1861522	196	non-silent	Tohama	A	ATG	M	G	GTG	V	G	GTG	V	G	GTG	V	G	GTG	V	G	GTG	V	G	GTG	V	conserved hypothetical protein	conserved hypothetical
BP1782	-	1873712	338	non-silent	B1193	G	GGC	G	A	GAC	D	G	GGC	G	G	GGC	G	G	GGC	G	G	GGC	G	G	GGC	G	probable enoyl-CoA hydratase/isomerase	small molecule degradation
BP1790	-	1880238	137	non-silent	B0558 B1834 B1920 B1831 B1917	G	CGT	R	G	CGT	R	T	CTT	L	T	CTT	L	T	CTT	L	T	CTT	L	T	CTT	L	putative exported protein (Pseudogene)	pseudogenes
BP1795	aspC	1885417	707	non-silent	B0558 B1834 B1920 B1831 B1917	C	GCG	A	C	GCG	A	A	GAG	E	A	GAG	E	A	GAG	E	A	GAG	E	A	GAG	E	aromatic-amino-acid aminotransferase	amino acid biosynthesis
BP1812	-	1901811	676	non-silent	B1193	T	TGG	W	C	CGG	R	T	TGG	W	T	TGG	W	T	TGG	W	T	TGG	W	NA			conserved hypothetical protein	conserved hypothetical
BP1821	-	1911995	1135	non-silent	B0558	C	CCT	P	C	CCT	P	T	TCT	S	C	CCT	P	C	CCT	P	C	CCT	P	C	CCT	P	conserved hypothetical protein (Pseudogene)	pseudogenes
BP1840	rimM	1932067	179	non-silent	Tohama	A	GAC	D	G	GGC	G	G	GGC	G	G	GGC	G	G	GGC	G	G	GGC	G	G	GGC	G	16S rRNA processing protein	macromolecule synthesis/modification
BP1846	-	1937318	12	silent	B1193	T	CGT	R	C	CGC	R	T	CGT	R	T	CGT	R	T	CGT	R	T	CGT	R	T	CGT	R	putative exported protein	cell surface
BP1849	-	1940290	228	silent	B1193	A	GAA	E	G	GAG	E	A	GAA	E	A	GAA	E	A	GAA	E	A	GAA	E	A	GAA	E	conserved hypothetical protein	conserved hypothetical
BP1860	ilvG	1951817	97	non-silent	B1193	G	GAG	E	A	AAG	K	G	GAG	E	G	GAG	E	G	GAG	E	G	GAG	E	G	GAG	E	acetolactate synthase large subunit	amino acid biosynthesis
BP1862	-	1952902	1227	non-silent	B1831	G	ATG	M	G	ATG	M	G	ATG	M	G	ATG	M	G	ATG	M	A	ATA	I	G	ATG	M	putative membrane protein	cell surface
BP1863	-	1954336	279	silent	Tohama	T	AAT	N	C	AAC	N	C	AAC	N	C	AAC	N	C	AAC	N	C	AAC	N	C	AAC	N	putative membrane protein	cell surface
BP1877	bvgS	1965604	2113	non-silent	Tohama	A	AAG	K	G	GAG	E	G	GAG	E	G	GAG	E	G	GAG	E	G	GAG	E	G	GAG	E	virulence sensor protein	pathogenicity
BP1879	fhaB	1971273	2493	non-silent	B1193	A	CAA	Q	C	CAC	H	A	CAA	Q	A	CAA	Q	A	CAA	Q	A	CAA	Q	A	CAA	Q	filamentous hemagglutinin/adhesin	pathogenicity
BP1883	fimD	1984103	356	non-silent	Tohama	T	TTC	F	C	TCC	S	C	TCC	S	C	TCC	S	C	TCC	S	C	TCC	S	C	TCC	S	fimbrial adhesin	pathogenicity
BP1891	-	1991560	859	non-silent	B1193	C	CCG	P	A	ACG	T	C	CCG	P	C	CCG	P	C	CCG	P	C	CCG	P	C	CCG	P	putative exported protein	cell surface
BP1922	-	2025071	753	non-silent	Tohama	T	CAT	H	A	CAA	Q	A	CAA	Q	A	CAA	Q	A	CAA	Q	A	CAA	Q	A	CAA	Q	putative exported protein	cell surface
BP1934	-	2037804	758	non-silent	B1193	C	GCC	A	T	GTC	V	C	GCC	A	C	GCC	A	C	GCC	A	C	GCC	A	C	GCC	A	putative exported protein	cell surface
BP1942	hmsR	2043085	778	non-silent	B1193	A	ACG	T	C	CCG	P	A	ACG	T	A	ACG	T	A	ACG	T	A	ACG	T	A	ACG	T	putative glycosyl transferase	adaptation
BP1948	-	2050700	99	non-silent	B1193	G	GAG	E	T	GAT	D	G	GAG	E	G	GAG	E	G	GAG	E	∆			∆			branched-chain amino acid-binding protein	transport/binding proteins
BP1949	-	2051969	68	non-silent	B1193	T	GTG	V	C	GCG	A	T	GTG	V	T	GTG	V	T	GTG	V	∆			∆			putative permease component of branched-chain amino acid transport system	transport/binding proteins
BP1952	-	2056599	1240	non-silent	B1193 B0558 B1834 B1920	T	TCG	S	C	CCG	P	C	CCG	P	C	CCG	P	C	CCG	P	∆			∆			putative cytochrome (Pseudogene)	pseudogenes
BP1962	bfrI	2068598	1377	silent	B1834 B1920	C	GGC	G	C	GGC	G	C	GGC	G	T	GGT	G	T	GGT	G	∆			∆			putative ferrisiderophore receptor	pathogenicity
BP1973	-	2080049	108	silent	Tohama	T	GGT	G	C	GGC	G	C	GGC	G	C	GGC	G	C	GGC	G	C	GGC	G	C	GGC	G	putative membrane protein	cell surface
BP1988	-	2099950	840	silent	B1193	C	TCC	S	T	TCT	S	C	TCC	S	C	TCC	S	C	TCC	S	C	TCC	S	C	TCC	S	putative membrane protein (Pseudogene)	pseudogenes
BP1989	-	2102498	309	silent	Tohama	T	ATT	I	C	ATC	I	C	ATC	I	C	ATC	I	C	ATC	I	C	ATC	I	C	ATC	I	putative exported protein	cell surface
BP1998	-	2109674	146	non-silent	B1193	C	ACC	T	T	ATC	I	C	ACC	T	C	ACC	T	C	ACC	T	C	ACC	T	C	ACC	T	bacterial type II secretion system protein (pseudogene)	pseudogenes
BP2001	-	2113282	490	non-silent	B1193	C	CTC	L	T	TTC	F	C	CTC	L	C	CTC	L	C	CTC	L	C	CTC	L	C	CTC	L	putative lipoprotein	cell surface
BP2027	-	2140157	188	non-silent	B1193	A	GAC	D	G	GGC	G	A	GAC	D	A	GAC	D	A	GAC	D	A	GAC	D	A	GAC	D	putative integral membrane protein	cell surface
BP2027	-	2140544	575	non-silent	B1193	A	GAC	D	G	GGC	G	A	GAC	D	A	GAC	D	A	GAC	D	A	GAC	D	A	GAC	D	putative integral membrane protein	cell surface
BP2028	-	2141172	47	non-silent	B1834 B1920 B1831 B1917	T	CTG	L	T	CTG	L	T	CTG	L	A	CAG	Q	A	CAG	Q	A	CAG	Q	A	CAG	Q	putative exported protein	cell surface
BP2030	-	2143210	657	silent	B1193	A	GCA	A	G	GCG	A	A	GCA	A	A	GCA	A	A	GCA	A	A	GCA	A	A	GCA	A	putative LysR-family transcriptional activator	regulation
BP2031	-	2144789	713	non-silent	B1193	T	ATC	I	C	ACC	T	T	ATC	I	T	ATC	I	T	ATC	I	T	ATC	I	T	ATC	I	putative acyl-CoA transferase	miscellaneous
BP2064	-	2185065	1361	non-silent	B1834 B1920 B1831 B1917	T	GTG	V	T	GTG	V	T	GTG	V	C	GCG	A	C	GCG	A	C	GCG	A	C	GCG	A	putative malonyl-CoA synthetase (pseudogene)	pseudogenes
BP2068	-	2187498	256	non-silent	B1193	C	CTC	L	T	TTC	F	C	CTC	L	C	CTC	L	C	CTC	L	C	CTC	L	C	CTC	L	putative exported protein	cell surface
BP2075	-	2194726	1263	silent	B1834 B1920 B1831 B1917	A	GAA	E	A	GAA	E	-			G	GAG	E	G	GAG	E	G	GAG	E	G	GAG	E	putative efflux system inner membrane protein	transport/binding proteins
BP2075	-	2194756	1293	silent	B1193 B1834 B1920 B1831 B1917	G	GAG	E	A	GAA	E	G	GAG	E	A	GAA	E	A	GAA	E	A	GAA	E	A	GAA	E	putative efflux system inner membrane protein	transport/binding proteins
BP2076	-	2197110	2234	non-silent	B1193	C	ACC	T	T	ATC	I	C	ACC	T	C	ACC	T	C	ACC	T	C	ACC	T	C	ACC	T	putative efflux system transmembrane protein	transport/binding proteins
BP2076	-	2198097	3221	non-silent	B0558 B1834 B1920 B1831 B1917	A	AAC	N	A	AAC	N	G	AGC	S	G	AGC	S	G	AGC	S	G	AGC	S	G	AGC	S	putative efflux system transmembrane protein	transport/binding proteins
BP2081	uvrC	2203385	1437	silent	B1193	C	CGC	R	T	CGT	R	C	CGC	R	C	CGC	R	C	CGC	R	C	CGC	R	C	CGC	R	putative excinuclease ABC subunit C	macromolecule synthesis/modification
BP2088	-	2210495	555	silent	B1193	C	AGC	S	T	AGT	S	C	AGC	S	C	AGC	S	C	AGC	S	C	AGC	S	C	AGC	S	putative ABC-transporter permease component (pseudogene)	pseudogenes
BP2099	-	2221410	419	non-silent	Tohama	T	CTC	L	C	CCC	P	C	CCC	P	C	CCC	P	C	CCC	P	C	CCC	P	C	CCC	P	putative thiolase	miscellaneous
BP2100	-	2221950	1377	silent	B1193	G	CAG	Q	A	CAA	Q	G	CAG	Q	G	CAG	Q	G	CAG	Q	G	CAG	Q	G	CAG	Q	conserved hypothetical protein	conserved hypothetical
BP2102	-	2226707	787	non-silent	B1193	C	CGC	R	T	TGC	C	C	CGC	R	C	CGC	R	C	CGC	R	C	CGC	R	C	CGC	R	putative lysR-family transcriptional regulator	regulation
BP2120	gor	2244171	1021	non-silent	B0558 B1834 B1920 B1831 B1917	G	GCC	A	G	GCC	A	A	ACC	T	A	ACC	T	A	ACC	T	A	ACC	T	A	ACC	T	glutathione reductase	central/intermediary metabolism
BP2125	-	2249254	394	non-silent	B1193	G	GTG	V	A	ATG	M	G	GTG	V	G	GTG	V	G	GTG	V	G	GTG	V	G	GTG	V	putative lysR-family transcriptional regulator	regulation
BP2140	-	2264342	645	silent	B1193	C	GTC	V	T	GTT	V	C	GTC	V	C	GTC	V	C	GTC	V	C	GTC	V	C	GTC	V	putative membrane protein	cell surface
BP2141	-	2265313	158	non-silent	Tohama	T	GTG	V	C	GCG	A	C	GCG	A	C	GCG	A	C	GCG	A	C	GCG	A	C	GCG	A	putative exported protein	cell surface
BP2156	-	2277180	498	silent	B0558	G	GGG	G	G	GGG	G	A	GGA	G	G	GGG	G	G	GGG	G	G	GGG	G	G	GGG	G	conserved hypothetical protein	conserved hypothetical
BP2158	-	2279816	618	silent	B1193	C	GTC	V	T	GTT	V	C	GTC	V	C	GTC	V	C	GTC	V	C	GTC	V	C	GTC	V	putative sigma-54-dependent transcriptional regulator	regulation
BP2180	-	2299932	6	non-silent	B1193	G	ATG	M	A	ATA	I	G	ATG	M	G	ATG	M	G	ATG	M	G	ATG	M	G	ATG	M	conserved hypothetical protein	conserved hypothetical
BP2185	dnaG	2306316	1137	non-silent	B1193	G	ATG	M	A	ATA	I	G	ATG	M	G	ATG	M	G	ATG	M	G	ATG	M	G	ATG	M	DNA primase	cell processes
BP2185	dnaG	2307104	349	non-silent	B1193	C	CAT	H	T	TAT	Y	C	CAT	H	C	CAT	H	C	CAT	H	C	CAT	H	C	CAT	H	DNA primase	cell processes
BP2189	-	2310573	572	non-silent	B1193	A	GAC	D	G	GGC	G	A	GAC	D	A	GAC	D	A	GAC	D	A	GAC	D	A	GAC	D	putative tRNA synthetase	macromolecule synthesis/modification
BP2228	alr	2353874	111	silent	B0558 B1834 B1920 B1831 B1917	G	GTG	V	G	GTG	V	A	GTA	V	A	GTA	V	A	GTA	V	A	GTA	V	A	GTA	V	alanine racemase, catabolic	cell surface
BP2229	-	2356411	1000	non-silent	Tohama	A	AAC	N	G	GAC	D	G	GAC	D	G	GAC	D	G	GAC	D	G	GAC	D	G	GAC	D	putative inner membrane transport protein	transport/binding proteins
BP2229	-	2356417	994	non-silent	Tohama	A	AAA	K	G	GAA	E	G	GAA	E	G	GAA	E	G	GAA	E	G	GAA	E	G	GAA	E	putative inner membrane transport protein	transport/binding proteins
BP2231	-	2359892	425	non-silent	Tohama	A	CAT	H	G	CGT	R	G	CGT	R	G	CGT	R	G	CGT	R	G	CGT	R	G	CGT	R	putative exported protein	cell surface
BP2235	bscC	2363783	1736	non-silent	B1193	G	AGG	R	A	AAG	K	G	AGG	R	G	AGG	R	G	AGG	R	G	AGG	R	G	AGG	R	putative type III secretion protein	pathogenicity
BP2236	bscW	2365791	117	non-silent	B1193	G	AGG	R	T	AGT	S	G	AGG	R	G	AGG	R	G	AGG	R	G	AGG	R	G	AGG	R	putative type III secretion chaperone	pathogenicity
BP2249	bscI	2374322	341	non-silent	B1831 B1917	A	TAC	Y	A	TAC	Y	A	TAC	Y	A	TAC	Y	A	TAC	Y	G	TGC	C	G	TGC	C	putative type III secretion protein	pathogenicity
BP2252	bopB	2376650	229	non-silent	B1193	C	CCC	P	T	TCC	S	C	CCC	P	C	CCC	P	C	CCC	P	C	CCC	P	C	CCC	P	putative type III secretion outer protein B	pathogenicity
BP2268	-	2389815	939	silent	B0558	G	CAG	Q	G	CAG	Q	A	CAA	Q	G	CAG	Q	G	CAG	Q	G	CAG	Q	G	CAG	Q	methyl-accepting chemotaxis protein	cell processes
BP2268	-	2390341	1465	non-silent	Tohama	T	TTC	F	A	ATC	I	A	ATC	I	A	ATC	I	A	ATC	I	A	ATC	I	A	ATC	I	methyl-accepting chemotaxis protein	cell processes
BP2271	-	2392797	484	non-silent	B1834 B1920 B1831 B1917	G	GGC	G	G	GGC	G	G	GGC	G	A	AGC	S	A	AGC	S	A	AGC	S	A	AGC	S	putative regulatory lipoprotein	cell surface
BP2276	-	2398173	536	non-silent	B0558 B1834 B1920 B1831 B1917	G	CGC	R	G	CGC	R	T	CTC	L	T	CTC	L	T	CTC	L	T	CTC	L	T	CTC	L	putative ABC transport permease	transport/binding proteins
BP2298	-	2422244	654	silent	B1193	G	CCG	P	A	CCA	P	G	CCG	P	G	CCG	P	G	CCG	P	G	CCG	P	G	CCG	P	aminobutyrate aminotransferase	small molecule degradation
BP2304	-	2428329	584	non-silent	B1193	C	ACG	T	T	ATG	M	C	ACG	T	C	ACG	T	C	ACG	T	C	ACG	T	C	ACG	T	putative 2-hydroxyacid dehydrogenase	miscellaneous
BP2310	hemF	2436051	352	non-silent	B1193	C	CGC	R	T	TGC	C	C	CGC	R	C	CGC	R	C	CGC	R	C	CGC	R	C	CGC	R	coproporphyrinogen III oxidase	cofactor biosynthesis
BP2332	dnaE	2465295	3343	non-silent	B1920	C	CCC	P	C	CCC	P	C	CCC	P	C	CCC	P	T	TCC	S	C	CCC	P	C	CCC	P	DNA polymerase III alpha subunit	macromolecule synthesis/modification
BP2334	-	2471200	2491	non-silent	B0558 B1834 B1920 B1831 B1917	G	GGC	G	G	GGC	G	T	TGC	C	T	TGC	C	T	TGC	C	T	TGC	C	T	TGC	C	putative ATP-dependent helicase	macromolecule synthesis/modification
BP2348	-	2488085	78	silent	B1834 B1920 B1831 B1917	A	CAA	Q	A	CAA	Q	A	CAA	Q	G	CAG	Q	G	CAG	Q	G	CAG	Q	G	CAG	Q	putative polyamine transport protein	transport/binding proteins
BP2352	-	2492505	405	silent	Tohama	A	CGA	R	G	CGG	R	G	CGG	R	G	CGG	R	G	CGG	R	G	CGG	R	G	CGG	R	putative periplasmic substrate-binding transport protein	transport/binding proteins
BP2358	gltA	2497937	620	non-silent	Tohama	G	TGC	C	T	TTC	F	T	TTC	F	T	TTC	F	T	TTC	F	T	TTC	F	T	TTC	F	citrate synthase	energy metabolism
BP2366	prpB	2505238	625	non-silent	B1831 B1917	T	TGC	C	T	TGC	C	T	TGC	C	T	TGC	C	T	TGC	C	C	CGC	R	C	CGC	R	probable methylisocitrate lyase (pseudogene)	pseudogenes
BP2375	-	2515086	425	non-silent	B1193	C	GCG	A	T	GTG	V	C	GCG	A	C	GCG	A	C	GCG	A	C	GCG	A	C	GCG	A	conserved hypothetical protein (Pseudogene)	pseudogenes
BP2398	-	2539267	550	non-silent	B1834 B1920	C	CCG	P	C	CCG	P	C	CCG	P	T	TCG	S	T	TCG	S	C	CCG	P	C	CCG	P	putative L-asparaginase	miscellaneous
BP2416	-	2558163	376	non-silent	Tohama	G	GTG	V	T	TTG	L	T	TTG	L	T	TTG	L	T	TTG	L	T	TTG	L	T	TTG	L	putative LysR-family transcriptional regulator	regulation
BP2417	-	2560011	94	non-silent	B1193	G	GCC	A	A	ACC	T	G	GCC	A	G	GCC	A	G	GCC	A	G	GCC	A	G	GCC	A	putative oxidoreductase	central/intermediary metabolism
BP2428	-	2571837	145	non-silent	B1917	G	GCG	A	G	GCG	A	G	GCG	A	G	GCG	A	G	GCG	A	G	GCG	A	A	ACG	T	LysR-family transcriptional regulator	regulation
BP2430	-	2572719	738	silent	B1193	C	GGC	G	T	GGT	G	C	GGC	G	C	GGC	G	C	GGC	G	C	GGC	G	C	GGC	G	GTP-binding protein	miscellaneous
BP2439	fabF	2581557	918	silent	Tohama	A	CCA	P	G	CCG	P	G	CCG	P	G	CCG	P	G	CCG	P	G	CCG	P	G	CCG	P	3-oxoacyl-[acyl-carrier-protein] synthase II	fatty acid metabolism
BP2465	-	2610079	199	non-silent	B1193	C	CGC	R	T	TGC	C	C	CGC	R	C	CGC	R	C	CGC	R	C	CGC	R	C	CGC	R	hypothetical protein	unknown
BP2480	kdpA	2626345	1628	non-silent	B0558	T	CTG	L	T	CTG	L	A	CAG	Q	T	CTG	L	T	CTG	L	T	CTG	L	T	CTG	L	potassium-transporting ATPase A chain	transport/binding proteins
BP2482	kdpC	2628946	245	non-silent	Tohama	T	ATC	I	C	ACC	T	C	ACC	T	C	ACC	T	C	ACC	T	C	ACC	T	C	ACC	T	potassium-transporting ATPase C chain	transport/binding proteins
BP2483	kdpD	2630502	1136	non-silent	B1193	T	GTC	V	C	GCC	A	T	GTC	V	T	GTC	V	T	GTC	V	T	GTC	V	T	GTC	V	Two component sensor protein	regulation
BP2496	-	2643163	187	non-silent	B1193	G	GCT	A	A	ACT	T	G	GCT	A	G	GCT	A	G	GCT	A	G	GCT	A	G	GCT	A	hypothetical protein	unknown
BP2502	-	2651008	194	non-silent	B1831 B1917	C	ACC	T	C	ACC	T	C	ACC	T	C	ACC	T	C	ACC	T	T	ATC	I	T	ATC	I	hypothetical protein	unknown
BP2505	ppnK	2653639	92	non-silent	B1193	C	GCC	A	T	GTC	V	C	GCC	A	C	GCC	A	C	GCC	A	C	GCC	A	C	GCC	A	probable inorganic polyphosphate/ATP-NAD kinase	central/intermediary metabolism
BP2509	dapB	2657421	104	non-silent	B0558	C	GCC	A	C	GCC	A	T	GTC	V	C	GCC	A	C	GCC	A	C	GCC	A	C	GCC	A	dihydrodipicolinate reductase	amino acid biosynthesis
BP2511	-	2659990	340	non-silent	B1193	G	GTG	V	A	ATG	M	G	GTG	V	G	GTG	V	G	GTG	V	G	GTG	V	G	GTG	V	putative hydrolase	miscellaneous
BP2513	-	2662594	187	non-silent	B0558 B1834 B1920 B1831 B1917	A	ATC	I	A	ATC	I	C	CTC	L	C	CTC	L	C	CTC	L	C	CTC	L	C	CTC	L	putative exported protein	cell surface
BP2515	soxG	2664254	13	non-silent	B1193	T	TCG	S	C	CCG	P	T	TCG	S	T	TCG	S	T	TCG	S	T	TCG	S	T	TCG	S	sarcosine oxidase gamma subunit	macromolecule degradation
BP2516	soxA	2665229	1985	non-silent	B1193	G	GGC	G	A	GAC	D	G	GGC	G	G	GGC	G	G	GGC	G	G	GGC	G	G	GGC	G	sarcosine oxidase alpha subunit	macromolecule degradation
BP2525A	-	2677120	745	non-silent	B1193	T	TGC	C	C	CGC	R	T	TGC	C	T	TGC	C	T	TGC	C	T	TGC	C	T	TGC	C	probable secretory protein (pseudogene)	pseudogenes
BP2528A	-	2680995	368	non-silent	B1193	T	GTC	V	C	GCC	A	T	GTC	V	T	GTC	V	T	GTC	V	T	GTC	V	T	GTC	V	putative exported protein (pseudogene)	pseudogenes
BP2552	-	2705733	1705	non-silent	B1193	G	GCC	A	A	ACC	T	G	GCC	A	G	GCC	A	G	GCC	A	G	GCC	A	G	GCC	A	ABC transport protein, solute-binding protein	transport/binding proteins
BP2557	-	2710555	741	silent	B1193	G	ACG	T	A	ACA	T	G	ACG	T	G	ACG	T	G	ACG	T	G	ACG	T	G	ACG	T	conserved hypothetical protein	miscellaneous
BP2564	-	2717109	426	silent	B1193	T	GGT	G	C	GGC	G	T	GGT	G	T	GGT	G	T	GGT	G	T	GGT	G	T	GGT	G	putative lipoprotein	cell surface
BP2585	-	2736088	588	silent	B1834 B1920 B1831 B1917	C	GTC	V	C	GTC	V	C	GTC	V	T	GTT	V	T	GTT	V	T	GTT	V	T	GTT	V	DedA-family integral membrane protein	cell surface
BP2600	-	2752359	42	silent	B1193	C	GGC	G	T	GGT	G	C	GGC	G	C	GGC	G	C	GGC	G	C	GGC	G	C	GGC	G	putative membrane protein	cell surface
BP2633	-	2790710	100	non-silent	Tohama	C	CCC	P	G	GCC	A	G	GCC	A	G	GCC	A	G	GCC	A	G	GCC	A	G	GCC	A	possible exonuclease	macromolecule synthesis/modification
BP2684	paaA	2848804	765	silent	B1834	C	TAC	Y	C	TAC	Y	C	TAC	Y	T	TAT	Y	C	TAC	Y	C	TAC	Y	C	TAC	Y	phenylacetic acid degradation protein	small molecule degradation
BP2702	argH	2868450	918	silent	B1193	G	GCG	A	A	GCA	A	G	GCG	A	G	GCG	A	G	GCG	A	G	GCG	A	G	GCG	A	argininosuccinate lyase	amino acid biosynthesis
BP2705	-	2871579	784	non-silent	B1920	G	GGT	G	G	GGT	G	G	GGT	G	G	GGT	G	A	AGT	S	G	GGT	G	G	GGT	G	putative molybdenum-binding protein	cofactor biosynthesis
BP2706	moaA	2872848	936	silent	B1193	C	CAC	H	T	CAT	H	C	CAC	H	C	CAC	H	C	CAC	H	C	CAC	H	C	CAC	H	molybdenum cofactor biosynthesis protein	cofactor biosynthesis
BP2707	moeA	2873659	702	silent	B1193	G	CTG	L	A	CTA	L	G	CTG	L	G	CTG	L	G	CTG	L	G	CTG	L	G	CTG	L	molybdopterin cofactor biosynthesis protein	cofactor biosynthesis
BP2713	-	2879950	246	silent	B1834 B1920 B1831 B1917	G	CTG	L	G	CTG	L	G	CTG	L	A	CTA	L	A	CTA	L	A	CTA	L	A	CTA	L	putative hydrolase	miscellaneous
BP2715	-	2881290	14	non-silent	Tohama	C	GCC	A	T	GTC	V	T	GTC	V	T	GTC	V	T	GTC	V	T	GTC	V	T	GTC	V	AhpC/TSA-family protein	miscellaneous
BP2731	-	2897687	742	non-silent	B1193	C	CGG	R	T	TGG	W	C	CGG	R	C	CGG	R	C	CGG	R	C	CGG	R	C	CGG	R	putative ubiquinol oxidase subunit II (pseudogene)	pseudogenes
BP2751	-	2921561	1465	non-silent	Tohama	A	AGC	S	C	CGC	R	C	CGC	R	C	CGC	R	C	CGC	R	C	CGC	R	C	CGC	R	putative membrane protein	cell surface
BP2760	-	2937862	459	silent	B1920	G	GAG	E	G	GAG	E	G	GAG	E	G	GAG	E	A	GAA	E	G	GAG	E	G	GAG	E	putative chloride-channel protein	transport/binding proteins
BP2780	-	2954809	963	silent	B1193	G	CCG	P	A	CCA	P	G	CCG	P	G	CCG	P	G	CCG	P	G	CCG	P	G	CCG	P	putative malate dehydrogenase	energy metabolism
BP2780	-	2955479	293	non-silent	B1193	T	GTG	V	C	GCG	A	T	GTG	V	T	GTG	V	T	GTG	V	T	GTG	V	T	GTG	V	putative malate dehydrogenase	energy metabolism
BP2788	-	2963939	1420	non-silent	B0558 B1834 B1920 B1831 B1917	C	CGC	R	C	CGC	R	T	TGC	C	T	TGC	C	T	TGC	C	T	TGC	C	T	TGC	C	hypothetical protein	miscellaneous
BP2790	-	2965862	493	non-silent	B1193	G	GAC	D	A	AAC	N	G	GAC	D	G	GAC	D	G	GAC	D	G	GAC	D	G	GAC	D	putative exported protein	cell surface
BP2792	-	2968532	34	non-silent	B1193	C	CCC	P	T	TCC	S	C	CCC	P	C	CCC	P	C	CCC	P	C	CCC	P	C	CCC	P	hypothetical protein	unknown
BP2799	-	2973877	390	silent	Tohama	T	CCT	P	G	CCG	P	G	CCG	P	G	CCG	P	G	CCG	P	G	CCG	P	G	CCG	P	probable geranyltranstransferase	central/intermediary metabolism
BP2817	-	2995014	116	non-silent	B1193	C	GCG	A	T	GTG	V	C	GCG	A	C	GCG	A	C	GCG	A	C	GCG	A	C	GCG	A	ABC transport protein, inner membrane component	transport/binding proteins
BP2820	-	2998134	235	non-silent	B1193	G	GAG	E	A	AAG	K	G	GAG	E	G	GAG	E	G	GAG	E	G	GAG	E	G	GAG	E	putative alcohol dehydrogenase	central/intermediary metabolism
BP2820	-	2998921	1022	non-silent	B0558 B1834 B1920 B1831 B1917	C	GCG	A	C	GCG	A	T	GTG	V	T	GTG	V	T	GTG	V	T	GTG	V	T	GTG	V	putative alcohol dehydrogenase	central/intermediary metabolism
BP2833	-	3008968	205	non-silent	Tohama	A	AGC	S	G	GGC	G	G	GGC	G	G	GGC	G	G	GGC	G	G	GGC	G	G	GGC	G	putative membrane protein (pseudogene)	pseudogenes
BP2846	-	3023386	44	non-silent	B0558 B1834 B1920 B1831 B1917	C	GCG	A	C	GCG	A	T	GTG	V	T	GTG	V	T	GTG	V	T	GTG	V	T	GTG	V	putative exported protein (pseudogene)	pseudogenes
BP2847	-	3023810	447	silent	B1193	T	CGT	R	C	CGC	R	T	CGT	R	T	CGT	R	T	CGT	R	T	CGT	R	T	CGT	R	putative exported protein	cell surface
BP2851	-	3027750	66	silent	Tohama	T	GCT	A	C	GCC	A	C	GCC	A	C	GCC	A	C	GCC	A	C	GCC	A	C	GCC	A	outer membrane porin protein precursor	transport/binding proteins
BP2853	-	3030524	258	silent	Tohama	A	GCA	A	G	GCG	A	G	GCG	A	G	GCG	A	G	GCG	A	G	GCG	A	G	GCG	A	probable short chain dehydrogenase	central/intermediary metabolism
BP2858	tyrB	3034945	1167	silent	Tohama	T	GCT	A	C	GCC	A	C	GCC	A	C	GCC	A	C	GCC	A	C	GCC	A	C	GCC	A	aromatic-amino-acid aminotransferase	amino acid biosynthesis
BP2865	-	3043258	65	non-silent	B1193	G	CGG	R	A	CAG	Q	G	CGG	R	G	CGG	R	G	CGG	R	G	CGG	R	G	CGG	R	conserved hypothetical protein	unknown
BP2867	-	3045396	643	non-silent	B1193	G	GTG	V	A	ATG	M	G	GTG	V	G	GTG	V	G	GTG	V	G	GTG	V	G	GTG	V	putative ABC transport proteins, ATP-binding component	transport/binding proteins
BP2875	-	3053263	417	silent	B1193	C	CCC	P	A	CCA	P	C	CCC	P	C	CCC	P	C	CCC	P	C	CCC	P	C	CCC	P	amidase	central/intermediary metabolism
BP2883	-	3060324	16	non-silent	B0558 B1834 B1920 B1831 B1917	A	AAG	K	NA			G	GAG	E	G	GAG	E	G	GAG	E	G	GAG	E	G	GAG	E	putative NADH:flavin oxidoreductase (pseudogene)	pseudogenes
BP2904	glcE	3081592	1026	silent	B1193	T	GGT	G	C	GGC	G	T	GGT	G	T	GGT	G	T	GGT	G	T	GGT	G	T	GGT	G	glycolate oxidase subunit	central/intermediary metabolism
BP2920	-	3108812	617	non-silent	B1193	G	GGC	G	A	GAC	D	G	GGC	G	G	GGC	G	G	GGC	G	G	GGC	G	NA			putative chromate transport protein	transport/binding proteins
BP2921	-	3109693	1205	non-silent	B1193	C	CCG	P	T	CTG	L	C	CCG	P	C	CCG	P	C	CCG	P	C	CCG	P	NA			putative exported protein	cell surface
BP2921	-	3110886	12	silent	B1193	A	CTA	L	G	CTG	L	A	CTA	L	A	CTA	L	A	CTA	L	A	CTA	L	A	CTA	L	putative exported protein	cell surface
BP2928	-	3117701	219	silent	B1193	C	GCC	A	T	GCT	A	C	GCC	A	C	GCC	A	C	GCC	A	C	GCC	A	C	GCC	A	putative membrane transport protein	transport/binding proteins
BP2931	cyoC	3119113	372	silent	B1193	C	AGC	S	T	AGT	S	C	AGC	S	C	AGC	S	C	AGC	S	C	AGC	S	C	AGC	S	cytochrome O ubiquinol oxidase	energy metabolism
BP2933	cyoA	3122367	19	non-silent	Tohama	A	ACG	T	G	GCG	A	G	GCG	A	G	GCG	A	G	GCG	A	G	GCG	A	G	GCG	A	putative ubiquinol oxidase polypeptide II	energy metabolism
BP2935	-	3123720	637	non-silent	B1834 B1920 B1831 B1917	G	GCG	A	G	GCG	A	G	GCG	A	T	TCG	S	T	TCG	S	T	TCG	S	T	TCG	S	putative two component system, histidine kinase	regulation
BP2971	-	3157848	542	non-silent	B1193	C	ACC	T	A	AAC	N	C	ACC	T	C	ACC	T	C	ACC	T	C	ACC	T	C	ACC	T	putative hydrolase	central/intermediary metabolism
BP2988	dltB	3181172	1020	silent	B0558 B1834 B1920 B1831 B1917	G	GCG	A	G	GCG	A	T	GCT	A	T	GCT	A	T	GCT	A	T	GCT	A	T	GCT	A	putative protein involved in the transfer of D-alanine into teichoic acids	cell surface
BP2995	prmA	3187385	283	non-silent	B1193	C	CGC	R	T	TGC	C	C	CGC	R	C	CGC	R	C	CGC	R	C	CGC	R	C	CGC	R	ribosomal protein L11 methyltransferase (Pseudogene)	pseudogenes
BP3002	-	3193746	976	non-silent	Tohama	A	ACC	T	G	GCC	A	G	GCC	A	G	GCC	A	G	GCC	A	G	GCC	A	G	GCC	A	conserved hypothetical protein	conserved hypothetical
BP3002	-	3194154	1384	non-silent	B1193	G	GTG	V	A	ATG	M	G	GTG	V	G	GTG	V	G	GTG	V	G	GTG	V	G	GTG	V	conserved hypothetical protein	conserved hypothetical
BP3015	-	3207058	817	silent	B1831	C	CGG	R	C	CGG	R	C	CGG	R	C	CGG	R	C	CGG	R	A	AGG	R	C	CGG	R	putative peptidase family M23/M37 protein	cell surface
BP3021	ddl	3213181	939	silent	B1193	G	GCG	A	A	GCA	A	G	GCG	A	G	GCG	A	G	GCG	A	G	GCG	A	G	GCG	A	D-alanine--D-alanine ligase B	cell surface
BP3027	murE	3222418	887	non-silent	B1193	T	GTG	V	C	GCG	A	T	GTG	V	T	GTG	V	T	GTG	V	T	GTG	V	T	GTG	V	Possible murein precusor biosynthesis bifunctional protein	cell surface
BP3036	-	3231114	644	non-silent	B0558	C	GCG	A	C	GCG	A	A	GAG	E	C	GCG	A	C	GCG	A	C	GCG	A	C	GCG	A	putative hydrolase	miscellaneous
BP3040	bllY	3240976	717	silent	B1834 B1920	G	AAG	K	G	AAG	K	G	AAG	K	A	AAA	K	A	AAA	K	G	AAG	K	G	AAG	K	putative hemolysin	pathogenicity
BP3040	bllY	3241138	879	silent	Tohama	T	CTT	L	G	CTG	L	G	CTG	L	G	CTG	L	G	CTG	L	G	CTG	L	G	CTG	L	putative hemolysin	pathogenicity
BP3059	cca	3260282	441	silent	B1834 B1920 B1831 B1917	G	CTG	L	G	CTG	L	G	CTG	L	A	CTA	L	A	CTA	L	A	CTA	L	A	CTA	L	tRNA nucleotidyltransferase	macromolecule synthesis/modification
BP3074	dapF	3276536	519	silent	B1834 B1920	G	GTG	V	G	GTG	V	G	GTG	V	A	GTA	V	A	GTA	V	G	GTG	V	G	GTG	V	diaminopimelate epimerase	amino acid biosynthesis
BP3077	-	3280647	151	non-silent	B1193	T	TCC	S	C	CCC	P	T	TCC	S	T	TCC	S	T	TCC	S	T	TCC	S	T	TCC	S	putative outer membrane protein	cell surface
BP3077	-	3280778	20	non-silent	B1193	C	TCA	S	T	TTA	L	C	TCA	S	C	TCA	S	C	TCA	S	C	TCA	S	C	TCA	S	putative outer membrane protein	cell surface
BP3082	-	3284442	540	silent	B1193	C	CGC	R	T	CGT	R	C	CGC	R	C	CGC	R	C	CGC	R	C	CGC	R	C	CGC	R	putative transport protein ATP-binding	cell surface
BP3088	-	3290121	54	silent	B1193	C	GCC	A	T	GCT	A	C	GCC	A	C	GCC	A	C	GCC	A	C	GCC	A	C	GCC	A	putative exported protein	conserved hypothetical
BP3092	-	3292800	376	non-silent	B0558 B1834 B1920 B1831 B1917	G	GTG	V	G	GTG	V	A	ATG	M	A	ATG	M	A	ATG	M	A	ATG	M	A	ATG	M	putative phospholipase D protein	macromolecule synthesis/modification
BP3095	modB	3296300	285	silent	B0558	C	CCC	P	C	CCC	P	T	CCT	P	C	CCC	P	C	CCC	P	C	CCC	P	C	CCC	P	molybdate-binding periplasmic protein precursor	transport/binding proteins
BP3097	-	3298246	555	silent	B1193	T	TTT	F	C	TTC	F	T	TTT	F	T	TTT	F	T	TTT	F	T	TTT	F	T	TTT	F	conserved hypothetical protein	conserved hypothetical
BP3101	-	3299516	2105	non-silent	B1193	T	GTA	V	C	GCA	A	T	GTA	V	T	GTA	V	T	GTA	V	T	GTA	V	T	GTA	V	putative TonB-dependent receptor (Pseudogene)	pseudogenes
BP3112	-	3311349	68	non-silent	B1193	G	GGC	G	A	GAC	D	G	GGC	G	G	GGC	G	G	GGC	G	G	GGC	G	G	GGC	G	putative integrase (Pseudogene)	pseudogenes
BP3113	-	3312605	1536	silent	B0558 B1834 B1920 B1831 B1917	C	GAC	D	C	GAC	D	T	GAT	D	T	GAT	D	T	GAT	D	T	GAT	D	T	GAT	D	putative DNA helicase (Pseudogene)	pseudogenes
BP3113	-	3313138	1003	non-silent	B0558 B1834 B1920 B1831 B1917	C	CGT	R	C	CGT	R	T	TGT	C	T	TGT	C	T	TGT	C	T	TGT	C	T	TGT	C	putative DNA helicase (Pseudogene)	pseudogenes
BP3126	ipk	3331087	408	silent	B1193	T	GAT	D	C	GAC	D	T	GAT	D	T	GAT	D	T	GAT	D	T	GAT	D	T	GAT	D	4-diphosphocytidyl-2-C-methyl-D-erythritol kinase	cofactor biosynthesis
BP3140	-	3347952	60	silent	B0558 B1834 B1920 B1831 B1917	G	GTG	V	G	GTG	V	A	GTA	V	A	GTA	V	A	GTA	V	A	GTA	V	A	GTA	V	hypothetical protein	unknown
BP3175	-	3386465	9	silent	B1193	A	GTA	V	C	GTC	V	A	GTA	V	A	GTA	V	A	GTA	V	A	GTA	V	A	GTA	V	conserved hypothetical protein	conserved hypothetical
BP3179	-	3390719	650	non-silent	B0558	G	CGC	R	G	CGC	R	A	CAC	H	G	CGC	R	G	CGC	R	G	CGC	R	G	CGC	R	conserved hypothetical protein	conserved hypothetical
BP3189	-	3401673	886	non-silent	Tohama	T	TTG	L	G	GTG	V	G	GTG	V	G	GTG	V	G	GTG	V	G	GTG	V	G	GTG	V	putative coenzyme A ligase	miscellaneous
BP3189	-	3402353	206	non-silent	B1193	G	CGC	R	T	CTC	L	G	CGC	R	G	CGC	R	G	CGC	R	G	CGC	R	G	CGC	R	putative coenzyme A ligase	miscellaneous
BP3191	-	3403531	854	non-silent	B1193	G	CGC	R	T	CTC	L	G	CGC	R	G	CGC	R	G	CGC	R	G	CGC	R	G	CGC	R	putative acyl-CoA dehyrdogenase	miscellaneous
BP3192	-	3404606	777	silent	Tohama	T	CGT	R	C	CGC	R	C	CGC	R	C	CGC	R	C	CGC	R	C	CGC	R	C	CGC	R	putative ABC transporter permease protein	transport/binding proteins
BP3193	-	3406180	75	silent	B1193	C	ACC	T	T	ACT	T	C	ACC	T	C	ACC	T	C	ACC	T	C	ACC	T	C	ACC	T	putative ABC transpoter permease protein	transport/binding proteins
BP3198	-	3410596	578	non-silent	Tohama	C	CCC	P	G	CGC	R	G	CGC	R	G	CGC	R	G	CGC	R	G	CGC	R	G	CGC	R	enoyl-CoA hydratase/isomerase	miscellaneous
BP3208	-	3421372	932	nonsense	B0558 B1834 B1920 B1831 B1917	G	TGG	W	G	TGG	W	A	TAG	.	A	TAG	.	A	TAG	.	A	TAG	.	A	TAG	.	conserved hypothetical protein (Pseudogene)	pseudogenes
BP3212	-	3424522	60	silent	B1193	G	GGG	G	A	GGA	G	G	GGG	G	G	GGG	G	G	GGG	G	G	GGG	G	G	GGG	G	conserved hypothetical protein	conserved hypothetical
BP3224	-	3436869	132	silent	Tohama	T	GGT	G	C	GGC	G	C	GGC	G	C	GGC	G	C	GGC	G	C	GGC	G	C	GGC	G	putative cytochrome oxidase	energy metabolism
BP3240	uvrA2	3457123	3693	silent	B1193	T	TAT	Y	C	TAC	Y	T	TAT	Y	T	TAT	Y	T	TAT	Y	T	TAT	Y	T	TAT	Y	putative excinuclease ABC subunit	macromolecule synthesis/modification
BP3245	-	3463202	877	non-silent	B0558	G	GCC	A	G	GCC	A	A	ACC	T	G	GCC	A	G	GCC	A	G	GCC	A	G	GCC	A	putative conserved membrane protein	cell surface
BP3252	-	3470901	450	silent	B1193	C	GGC	G	T	GGT	G	C	GGC	G	C	GGC	G	C	GGC	G	C	GGC	G	C	GGC	G	putative monooxygenase component	miscellaneous
BP3258	-	3476273	1310	non-silent	B1920	G	GGC	G	G	GGC	G	G	GGC	G	G	GGC	G	C	GCC	A	G	GGC	G	G	GGC	G	putative exported protein (pseudogene)	pseudogenes
BP3264	trpE	3482390	572	non-silent	B1193	A	CAC	H	G	CGC	R	A	CAC	H	A	CAC	H	A	CAC	H	A	CAC	H	A	CAC	H	anthranilate synthase component I	amino acid biosynthesis
BP3275	-	3492338	316	non-silent	B1920	A	ACC	T	A	ACC	T	A	ACC	T	A	ACC	T	G	GCC	A	A	ACC	T	A	ACC	T	putative oxidoreductase	miscellaneous
BP3371	-	3587622	297	silent	Tohama	T	ATT	I	C	ATC	I	C	ATC	I	C	ATC	I	C	ATC	I	C	ATC	I	C	ATC	I	phage-related conserved hypothetical protein	conserved hypothetical
BP3382	-	3592911	875	non-silent	B1193	A	GAC	D	G	GGC	G	A	GAC	D	A	GAC	D	A	GAC	D	A	GAC	D	A	GAC	D	phage-related conserved hypothetical protein	unknown
BP3385	-	3596916	33	silent	Tohama	T	TTT	F	C	TTC	F	C	TTC	F	C	TTC	F	C	TTC	F	C	TTC	F	C	TTC	F	phage-related conserved hypothetical protein	conserved hypothetical
BP3398	ilvE	3607251	582	silent	B1193	A	GAA	E	G	GAG	E	A	GAA	E	A	GAA	E	A	GAA	E	A	GAA	E	A	GAA	E	branched-chain amino acid aminotransferase	amino acid biosynthesis
BP3424	-	3633049	114	silent	B1917	C	GTC	V	C	GTC	V	C	GTC	V	C	GTC	V	C	GTC	V	C	GTC	V	T	GTT	V	putative exported protein (pseudogene)	pseudogenes
BP3429	-	3637565	517	non-silent	B1193	A	ACC	T	G	GCC	A	A	ACC	T	A	ACC	T	A	ACC	T	A	ACC	T	A	ACC	T	putative branched-chain amino acid transport permease	transport/binding proteins
BP3439	dnt	3650318	3235	non-silent	B1193	G	GGC	G	A	AGC	S	G	GGC	G	G	GGC	G	G	GGC	G	G	GGC	G	G	GGC	G	dermonecrotic toxin	pathogenicity
BP3445	-	3656586	277	non-silent	B1193	G	GCC	A	A	ACC	T	G	GCC	A	G	GCC	A	G	GCC	A	G	GCC	A	G	GCC	A	putative NUDIX hydrolase	miscellaneous
BP3509	-	3722056	1220	nonsense	B1193	G	TGG	W	A	TAG	.	G	TGG	W	G	TGG	W	G	TGG	W	G	TGG	W	G	TGG	W	hypothetical protein (pseudogene)	phage-related or transposon-related
BP3515	-	3725425	501	silent	B1193	T	TCT	S	C	TCC	S	T	TCT	S	T	TCT	S	T	TCT	S	T	TCT	S	T	TCT	S	conserved hypothetical protein	conserved hypothetical
BP3526	rnr	3737702	1248	silent	B0558	C	GGC	G	C	GGC	G	T	GGT	G	C	GGC	G	C	GGC	G	C	GGC	G	C	GGC	G	putative ribonuclease R	macromolecule degradation
BP3541	-	3753863	288	silent	Tohama	A	ATA	I	C	ATC	I	C	ATC	I	C	ATC	I	C	ATC	I	C	ATC	I	C	ATC	I	LysR family regulatory protein	regulation
BP3543	-	3755232	856	non-silent	B1193	A	AGC	S	G	GGC	G	A	AGC	S	A	AGC	S	A	AGC	S	A	AGC	S	A	AGC	S	putative D-isomer specific 2-hydroxyacid dehydrogenase	miscellaneous
BP3546	-	3757929	289	non-silent	Tohama	A	ACT	T	G	GCT	A	G	GCT	A	G	GCT	A	G	GCT	A	G	GCT	A	G	GCT	A	conserved hypothetical protein	conserved hypothetical
BP3562	-	3777689	46	non-silent	B1920	A	ACT	T	A	ACT	T	A	ACT	T	A	ACT	T	G	GCT	A	A	ACT	T	A	ACT	T	BolA-like protein	adaptation
BP3594	metH	3809434	2008	non-silent	B1834 B1920	G	GAC	D	G	GAC	D	G	GAC	D	A	AAC	N	A	AAC	N	G	GAC	D	G	GAC	D	5-methyltetrahydrofolate--homocysteine methyltransferase	amino acid biosynthesis
BP3630	rpsH	3840411	150	silent	B1831 B1917	G	TCG	S	G	TCG	S	G	TCG	S	G	TCG	S	G	TCG	S	A	TCA	S	A	TCA	S	30S ribosomal protein S8	ribosome constituents
BP3636	prlA	3843034	256	non-silent	Tohama	A	ACA	T	G	GCA	A	G	GCA	A	G	GCA	A	G	GCA	A	G	GCA	A	G	GCA	A	preprotein translocase SecY subunit	transport/binding proteins
BP3642	rpoA	3846833	681	silent	B1834 B1920 B1831 B1917	G	GTG	V	G	GTG	V	G	GTG	V	A	GTA	V	A	GTA	V	A	GTA	V	A	GTA	V	DNA-directed RNA polymerase alpha chain	macromolecule synthesis/modification
BP3653	lysA	3858906	217	non-silent	B1193	A	ACC	T	G	GCC	A	A	ACC	T	A	ACC	T	A	ACC	T	A	ACC	T	A	ACC	T	diaminopimelate decarboxylase	amino acid biosynthesis
BP3655	-	3861060	1107	silent	B1193	C	GAC	D	T	GAT	D	C	GAC	D	C	GAC	D	C	GAC	D	C	GAC	D	C	GAC	D	penicillin-binding protein 1A	cell surface
BP3657	aroB	3863253	339	silent	B1193	A	GCA	A	G	GCG	A	A	GCA	A	A	GCA	A	A	GCA	A	A	GCA	A	A	GCA	A	3-dehydroquinate synthase	amino acid biosynthesis
BP3681	glcC	3890915	65	non-silent	Tohama	A	CAG	Q	G	CGG	R	G	CGG	R	G	CGG	R	G	CGG	R	G	CGG	R	G	CGG	R	GntR-family transcriptional regulator (pseudogene)	pseudogenes
BP3695	-	3903887	253	non-silent	B1193	C	CGC	R	T	TGC	C	C	CGC	R	C	CGC	R	C	CGC	R	C	CGC	R	C	CGC	R	putative hydroxymethylglutaryl-CoA lyase	small molecule degradation
BP3704	-	3912598	493	non-silent	B1193	A	AAC	N	G	GAC	D	A	AAC	N	A	AAC	N	A	AAC	N	A	AAC	N	A	AAC	N	putative transport system periplasmic protein	transport/binding proteins
BP3711	nudC	3919533	758	non-silent	B1193	C	GCG	A	T	GTG	V	C	GCG	A	C	GCG	A	C	GCG	A	C	GCG	A	C	GCG	A	NADH pyrophosphatase	miscellaneous
BP3711	nudC	3919809	482	non-silent	B1193	T	GTC	V	C	GCC	A	T	GTC	V	T	GTC	V	T	GTC	V	T	GTC	V	T	GTC	V	NADH pyrophosphatase	miscellaneous
BP3712	-	3920576	740	non-silent	B1193	T	ATC	I	C	ACC	T	T	ATC	I	T	ATC	I	T	ATC	I	T	ATC	I	T	ATC	I	putative oxidoreductase	miscellaneous
BP3728	rkpK	3938341	178	non-silent	B1834 B1920 B1831 B1917	G	GCG	A	G	GCG	A	G	GCG	A	A	ACG	T	A	ACG	T	A	ACG	T	A	ACG	T	putative UDP-glucose 6-dehydrogenase	cell surface
BP3743	coxA	3950021	771	silent	Tohama	T	TTT	F	C	TTC	F	C	TTC	F	C	TTC	F	C	TTC	F	C	TTC	F	C	TTC	F	cytochrome c oxidase polypeptide I	energy metabolism
BP3743	coxA	3950077	715	non-silent	B1193	G	GCC	A	A	ACC	T	G	GCC	A	G	GCC	A	G	GCC	A	G	GCC	A	G	GCC	A	cytochrome c oxidase polypeptide I	energy metabolism
BP3743	coxA	3950507	285	silent	B0558	C	GTC	V	C	GTC	V	T	GTT	V	C	GTC	V	C	GTC	V	C	GTC	V	C	GTC	V	cytochrome c oxidase polypeptide I	energy metabolism
BP3753	aspB	3964722	2502	non-silent	B1193	A	ATA	I	G	ATG	M	A	ATA	I	A	ATA	I	A	ATA	I	A	ATA	I	A	ATA	I	glutamate synthase [NADPH] large chain precursor	amino acid biosynthesis
BP3757	-	3971408	824	non-silent	B1193	G	GGA	G	A	GAA	E	G	GGA	G	G	GGA	G	G	GGA	G	G	GGA	G	G	GGA	G	putative ABC transporter, ATP-binding protein	transport/binding proteins
BP3778	tatB	3985178	190	non-silent	B1193	A	AAC	N	G	GAC	D	A	AAC	N	A	AAC	N	A	AAC	N	A	AAC	N	A	AAC	N	Sec-independent protein translocase protein	transport/binding proteins
BP3783	ptxA	3988461	204	non-silent	B1193	C	GAC	D	A	GAA	E	C	GAC	D	C	GAC	D	C	GAC	D	C	GAC	D	C	GAC	D	pertussis toxin subunit 1 precursor	pathogenicity
BP3783	ptxA	3988941	684	non-silent	B1834 B1920 B1831 B1917	G	ATG	M	G	ATG	M	G	ATG	M	A	ATA	I	A	ATA	I	A	ATA	I	A	ATA	I	pertussis toxin subunit 1 precursor	pathogenicity
BP3783	ptxA	3988951	694	non-silent	B1193	A	ATA	I	G	GTG	V	A	ATA	I	A	ATA	I	A	ATA	I	A	ATA	I	A	ATA	I	pertussis toxin subunit 1 precursor	pathogenicity
BP3783	ptxA	3988953	696	non-silent	B1193	A	ATA	I	G	GTG	V	A	ATA	I	A	ATA	I	A	ATA	I	A	ATA	I	A	ATA	I	pertussis toxin subunit 1 precursor	pathogenicity
BP3784	ptxB	3989239	133	non-silent	Tohama	G	GGC	G	A	AGC	S	A	AGC	S	A	AGC	S	A	AGC	S	A	AGC	S	A	AGC	S	pertussis toxin subunit 2 precursor	pathogenicity
BP3787	ptxC	3991376	681	silent	B1831 B1917	C	TGC	C	C	TGC	C	C	TGC	C	C	TGC	C	C	TGC	C	T	TGT	C	T	TGT	C	pertussis toxin subunit 3 precursor	pathogenicity
BP3789	ptlB	3992064	303	silent	B0558	G	CTG	L	G	CTG	L	A	CTA	L	G	CTG	L	G	CTG	L	G	CTG	L	G	CTG	L	pertussis toxin transport protein	pathogenicity
BP3798	-	4001400	419	non-silent	B0558	G	GGC	G	G	GGC	G	A	GAC	D	G	GGC	G	G	GGC	G	G	GGC	G	G	GGC	G	AraC family regulatory protein	regulation
BP3803	-	4007150	40	silent	B1193	C	CTG	L	T	TTG	L	C	CTG	L	C	CTG	L	C	CTG	L	C	CTG	L	C	CTG	L	putative transport system permease protein	transport/binding proteins
BP3803	-	4007734	624	silent	Tohama	T	CGT	R	C	CGC	R	C	CGC	R	C	CGC	R	C	CGC	R	C	CGC	R	C	CGC	R	putative transport system permease protein	transport/binding proteins
BP3813	-	4020142	330	silent	B1193	C	GCC	A	T	GCT	A	C	GCC	A	C	GCC	A	C	GCC	A	C	GCC	A	C	GCC	A	AcrB/AcrD/AcrF family protein	cell surface
BP3825	glpK	4033170	878	non-silent	B1917	G	AGC	S	G	AGC	S	G	AGC	S	G	AGC	S	G	AGC	S	G	AGC	S	A	AAC	N	glycerol kinase	small molecule degradation
BP3835	-	4044275	1854	silent	Tohama	A	GAA	E	G	GAG	E	G	GAG	E	G	GAG	E	G	GAG	E	G	GAG	E	G	GAG	E	putative pyruvate ferredoxin/flavodoxin oxidoreductase (pseudogene)	pseudogenes
BP3843	-	4053836	138	silent	B1193	G	ACG	T	T	ACT	T	G	ACG	T	G	ACG	T	G	ACG	T	G	ACG	T	G	ACG	T	putative lipoprotein	cell surface
BP3852	katA	4062431	517	non-silent	B1193	G	GAA	E	A	AAA	K	G	GAA	E	G	GAA	E	G	GAA	E	G	GAA	E	G	GAA	E	catalase	protection responses
BP3857	-	4068047	412	non-silent	B1834 B1920 B1831 B1917	G	GGC	G	G	GGC	G	G	GGC	G	A	AGC	S	A	AGC	S	A	AGC	S	A	AGC	S	putative hydrolase	miscellaneous
BP3858	-	4068650	883	non-silent	B1834 B1920 B1831 B1917	G	GGC	G	G	GGC	G	G	GGC	G	A	AGC	S	A	AGC	S	A	AGC	S	A	AGC	S	putative transport ATP-binding protein	transport/binding proteins
BP3861	-	4071996	453	silent	B1834 B1920 B1831 B1917	C	ATC	I	C	ATC	I	C	ATC	I	T	ATT	I	T	ATT	I	T	ATT	I	T	ATT	I	putative transport system permease protein	transport/binding proteins
BP3865		4077761	462	silent	B1193	G	CGG	R	A	CGA	R	G	CGG	R	G	CGG	R	G	CGG	R	G	CGG	R	G	CGG	R	putative response regulator protein	regulation
NA	not available
∆	locus deleted (see supplementary table S1)

## Sheet: Table S1B. Intergenic SNPs
Table S2B. SNPs located in intergenic regions1.
position_toh	specific for	Tohama I	B1193	B0558	B1834	B1920	B1831	B1917	up- or downstream locus 1	distance to locus 1	locus 1	gene 1	product of locus 1	functional category locus 1	up- or downstream locus 2	distance to locus 2	locus 2	gene 2	product of locus 2	functional category
36857	B1831 B1917	A	A	A	A	A	G	G	+	94	BP0032	-	probable transporter	transport/binding proteins	+	156	BP0033	glyQ	glycyl-tRNA synthetase alpha chain	macromolecule synthesis/modification
50044	B1831	C	NA	NA	NA	NA	G	NA	-	38	BP0048	-	conserved hypothetical protein	conserved hypothetical	+	98	BP0049	-	transposase	phage-related or transposon-related
52491	tohama	A	G	G	G	G	G	G	-	100	BP0050	ampG	putative integral membrane signal transducer protein	cell surface	+	12	BP0051	-	outer membrane porin protein precursor (Pseudogene)	pseudogenes
369668	B0558	T	T	C	T	T	T	T	+	187	BP0368	gdhA	NADP-specific glutamate dehydrogenase	amino acid biosynthesis	-	236	BP0369	-	putative endonuclease	macromolecule synthesis/modification
511992	B1834 B1920 B1831 B1917	A	A	A	G	G	G	G	+	35	BP0499	btcA	type III secretion system chaperone	pathogenicity	+	207	BP0500	bteA	type III secretion system toxin	pathogenicity
514171	B1834 B1920 B1831 B1917	G	G	G	A	A	A	A	-	2	BP0500	bteA	type III secretion system toxin	pathogenicity	-	24	BP0501	-	C-terminal region of two component sensor kinase (partial)	regulation
515557	B1193	G	A	G	G	G	G	G	+	85	BP0501	-	C-terminal region of two component sensor kinase (partial)	regulation	+	99	BP0502	-	integrase	phage-related or transposon-related
667165	B1193	A	G	A	A	A	A	A	+	50	BP0658	-	conserved hypothetical protein	miscellaneous	+	315	BP0659	-	probable zinc-binding dehydrogenase	miscellaneous
792053	B1193	G	A	G	G	G	G	G	+	21	BP0770	-	putative membrane protein	cell surface	-	68	BP0771	-	putative exported protein	cell surface
896887	tohama	T	C	C	C	C	C	C	+	14	BP0863	serB	phosphoserine phosphatase	amino acid biosynthesis	-	22	BP0864	mfd	transcription-repair coupling factor	macromolecule synthesis/modification
932115	B1193	G	A	G	G	G	G	G	-	15	BP0895	-	conserved hypothetical protein	conserved hypothetical	+	179	BP0896	-	hypothetical protein	unknown
976057	B1193	T	C	T	T	T	T	T	+	21	BP0939	-	conserved hypothetical protein	conserved hypothetical	-	752	BP0940	-	putative sugar efflux transpoter	transport/binding proteins
1036713	B1193	C	A	C	C	C	C	C	-	12	BP0993	aceE	pyruvate dehydrogenase E1 component	energy metabolism	+	1	BP0994	aceF	dihydrolipoamide acetyltransferase component of pyruvate dehydrogenase complex	energy metabolism
1063386	tohama	A	G	G	G	G	G	G	+	110	BP1019	infA	translation initiation factor IF-1	macromolecule synthesis/modification	+	134	BP1020	-	transposase	phage-related or transposon-related
1135135	B0558	T	NA	G	NA	NA	NA	NA	+	31	BP1086	-	transposase	phage-related or transposon-related	-	82	BP1087	-	conserved hypothetical protein	conserved hypothetical
1164123	B1920	G	NA	NA	G	A	G	G	-	229	BP1110	sphB3	serine protease	pathogenicity	+	40	BP1111	-	hypothetical protein	unknown
1264340	tohama	T	C	C	C	C	C	C	-	288	BP1200	bapB	autotransporter (pseudogene)	pseudogenes	+	96	BP1201	tcfA	tracheal colonization factor precursor	pathogenicity
1484273	B1834 B1920	C	C	C	A	A	C	C	+	69	BP1411	flaG	putative flagellar protein	conserved hypothetical	+	194	BP1412	dedC	FolC bifunctional protein [includes: folylpolyglutamate synthase and dihydrofolate synthase]	cofactor biosynthesis
1519199	B0558 B1834 B1920 B1831 B1917	G	G	T	T	T	T	T	-	130	BP1444	-	conserved hypothetical protein	conserved hypothetical	+	67	BP1445	-	probable acyl-CoA dehydrogenase	miscellaneous
1588486	B1193	C	T	C	C	C	C	C	-	140	BP1511	-	transposase	phage-related or transposon-related	-	77	BP1512	-	conserved hypothetical protein	conserved hypothetical
1626880	B1193 B1834 B1920 B1831 B1917	G	C	NA	C	C	C	C	-	249	BP1548	-	putative nuclease/helicase	macromolecule synthesis/modification	+	554	BP1549	dnaX	DNA polymerase III subunit Tau	macromolecule synthesis/modification
1642411	B1193	G	A	G	G	G	G	G	-	174	BP1563	-	putative chromate reductase	miscellaneous	-	282	BP1565	-	conserved hypothetical protein	conserved hypothetical
1676339	B0558	C	C	T	C	C	C	C	-	2	BP1596	glnA	glutamine synthetase	amino acid biosynthesis	+	53	BP1597	glnL	nitrogen regulation protein NR(II)	regulation
1685372	B1193	C	T	C	C	C	C	C	+	84	BP1604	-	putative inner membrane component of binding-protein-dependent transport system	transport/binding proteins	-	40	BP1605	-	putative iron binding protein	transport/binding proteins
1832588	B1193	C	T	C	C	C	C	C	-	3	BP1746	-	putative peptidoglycan-binding protein	cell surface	+	126	BP1747	-	conserved hypothetical protein	conserved hypothetical
1931433	B1834 B1920 B1831 B1917	A	A	A	G	G	G	G	+	274	BP1838	-	putative exported protein	macromolecule degradation	+	30	BP1839	rpsP	30S ribosomal protein S16	ribosome constituents
2102855	B1193	G	A	G	G	G	G	G	+	49	BP1989	-	putative exported protein	cell surface	+	408	BP1990	-	putative membrane protein	cell surface
2146666	B0558	C	C	T	C	C	C	C	+	31	BP2032	-	putative transmembrane transport protein (pseudogene)	pseudogenes	-	175	BP2034	-	putative LysR-family transcriptional regulator	regulation
2166028	B0558	C	C	T	C	C	C	C	+	55	BP2046	-	putative MarR-family transcriptional regulator	regulation	-	68	BP2047	bph2	DNA-binding protein Bph2	regulation
2213234	B1193	G	A	G	G	G	G	G	+	92	BP2090	-	putative ABC-transporter substrate-binding protein	transport/binding proteins	+	267	BP2091	-	putative dioxygenase hydroxylase component	small molecule degradation
2259917	B1831	G	NA	NA	NA	NA	C	NA	+	98	BP2135	-	transposase	phage-related or transposon-related	+	43	BP2136	-	putative acetyltransferase (pseudogene)	pseudogenes
2504546	B1193	C	T	C	C	C	C	C	-	194	BP2365	mdH	malate dehydrogenase	energy metabolism	+	68	BP2366	prpB	probable methylisocitrate lyase (pseudogene)	pseudogenes
2514223	B0558	G	G	A	G	G	G	G	-	90	BP2373	-	conserved hypothetical protein	conserved hypothetical	+	109	BP2374	-	hypothetical protein	unknown
2597590	B1193	C	T	C	C	C	C	C	+	545	BP2455	-	putative membrane efflux protein	transport/binding proteins	+	181	BP2456	alcA	alcaligin biosynthesis enzyme	adaptation
2615461	B1834 B1920	G	G	G	A	A	G	G	+	25	BP2471	-	conserved hypothetical protein	conserved hypothetical	-	77	BP2472	-	putative exported protein	cell surface
2624314	B1193	A	G	A	A	A	A	A	+	380	BP2479	-	putative integral membrane protein	cell surface	+	404	BP2480	kdpA	potassium-transporting ATPase A chain	transport/binding proteins
2646515	B1834 B1920	C	C	C	T	T	C	C	-	83	BP2497	-	putative zinc protease	macromolecule degradation	-	86	BP2498	dnaJ	molecular chaperone	cell processes
2668817	B1193	A	G	A	A	A	A	A	+	71	BP2518	soxB	sarcosine oxidase beta subunit	macromolecule degradation	+	211	BP2519	-	putative dipeptidase	macromolecule synthesis/modification
2692184	B1834	A	A	A	G	A	A	A	+	7	BP2540	sucD	succinyl-CoA synthetase, alpha chain	energy metabolism	-	13	BP2541	sucC	Succinyl-CoA synthetase, beta chain	energy metabolism
2792241	B1193	T	C	T	T	T	T	T	+	53	BP2634	dadA	D-amino acid dehydrogenase small subunit (pseudogene)	pseudogenes	+	83	BP2635	lrp	leucine-responsive regulatory protein	regulation
2849677	tohama	A	G	G	G	G	G	G	+	109	BP2684	paaA	phenylacetic acid degradation protein	small molecule degradation	+	63	BP2685	paaX	phenylacetic acid degradation operon negative regulatory protein	regulation
2885233	B1193	C	A	C	C	C	C	C	+	6	BP2718	-	biotin synthase	cofactor biosynthesis	+	447	BP2719	-	putative exported protein	transport/binding proteins
2949914	B1193	C	T	C	C	C	C	C	-	74	BP2773	rpst	30s ribosomal protein s20	ribosome constituents	-	44	BP2774	-	putative aldolase	miscellaneous
3013592	B1193	G	A	G	G	G	G	G	-	454	BP2836	-	putative DNA-binding protein	miscellaneous	+	59	BP2837	-	putative MerR-family transcriptional regulator	regulation
3070796	tohama	T	C	C	C	C	C	C	+	115	BP2894	-	putative LysR-family transcriptional regulator	regulation	+	56	BP2895	-	putative exported protein	cell surface
3126643	B1193	A	G	A	A	A	A	A	+	80	BP2937	-	conserved hypothetical protein	conserved hypothetical	-	36	BP2938	-	conserved hypothetical protein (pseudogene)	pseudogenes
3161770	B1834 B1920 B1831 B1917	C	C	C	T	T	T	T	+	263	BP2974	-	putative integral membrane protein	cell surface	+	34	BP2975	-	putative GntR-family transcriptional regulator	regulation
3239465	B1834 B1920 B1831 B1917	T	T	T	C	C	C	C	+	6580	BP3038	-	putative membrane protein	cell surface	-	166	BP3039	alsB	leucine-responsive regulatory protein	regulation
3263622	B1831 B1917	A	A	A	A	A	C	C	-	84	BP3061	-	5-formyltetrahydrofolate cyclo-ligase family protein	miscellaneous	+	194	BP3062	-	putative integral membrane transport protein	transport/binding proteins
3370669	tohama	A	G	G	G	G	G	G	-	52	BP3158	mmsA	putative methylmalonate-semialdehyde dehydrogenase [acylating] (Pseudogene)	pseudogenes	+	236	BP3159	-	putative extracellular solute-binding protein	transport/binding proteins
3409100	B1193	A	C	A	A	A	A	A	+	176	BP3196	-	putative amino acid binding precursor protein	transport/binding proteins	+	119	BP3197	-	probable short-chain dehydrogenase (Pseudogene)	pseudogenes
3619407	tohama	T	C	C	C	C	C	C	+	217	BP3410	-	putative inner membrane protein	cell surface	+	100	BP3411	-	putative Xaa-Pro aminopeptidase	macromolecule degradation
3830142	B1193	C	T	C	C	C	C	C	-	13	BP3612	nusE	30S ribosomal protein S10	ribosome constituents	+	390	BP3613	rplC	50S ribosomal protein L3	ribosome constituents
3896353	B1917	G	G	G	G	G	G	A	-	103	BP3686	-	conserved hypothetical protein	conserved hypothetical	+	179	BP3687	-	putative dihydrodipicolinate synthase	amino acid biosynthesis
3957159	tohama	C	T	T	T	T	T	T	-	361	BP3747	-	conserved hypothetical protein	conserved hypothetical	-	33	BP3748	fam	RNA polymerase sigma-32 factor	macromolecule synthesis/modification
3988066	B1193	C	T	C	C	C	C	C	-	75	BP3782	-	putative exported protein	cell surface	+	192	BP3783	ptxA	pertussis toxin subunit 1 precursor	pathogenicity
3988168	B1831 B1917	G	G	G	G	G	A	A	-	177	BP3782	-	putative exported protein	cell surface	+	90	BP3783	ptxA	pertussis toxin subunit 1 precursor	pathogenicity

## Sheet: Table S1C. Small indels.
locus	gene	position_toh	length (bp)	specific for	Tohama	B1193	B0558	B1834	B1920	B1831	B1917
BP0880	-	919031..919038	8	B1917	GC GCC GGC	GC GCC GGC	GC GCC GGC	GC GCC GGC	GC GCC GGC	-	-	putative exported protein (Pseudogene)
BP1054	prn	1098916	30	B1834 B1920 B1831 B1917	-	-	-	GGC GGC TTC GGT CCC GGC GGC TTC GGT CCC	GGC GGC TTC GGT CCC GGC GGC TTC GGT CCC	GGC GGC TTC GGT CCC GGC GGC TTC GGT CCC	GGC GGC TTC GGT CCC GGC GGC TTC GGT CCC	pertactin precursor
BP1054	prn	1098916..1098930	15	B1834 B1920 B1831 B1917	GGT GGT GCG GTT CCC	GGT GGT GCG GTT CCC	GGT GGT GCG GTT CCC	-	-	-	-	pertactin precursor
BP1879	fhaB	1979218..1979223	6	B1193	CCC AAG	-	CCC AAG	CCC AAG	CCC AAG	CCC AAG	CCC AAG	filamentous hemagglutinin/adhesin
BP2946	-	3134431..3134461	31	B1831 B1917	CCG CAC CTG GGC GGC GCG CTG GGC GCG GCG C	CCG CAC CTG GGC GGC GCG CTG GGC GCG GCG C	CCG CAC CTG GGC GGC GCG CTG GGC GCG GCG C	CCG CAC CTG GGC GGC GCG CTG GGC GCG GCG C	CCG CAC CTG GGC GGC GCG CTG GGC GCG GCG C	-	-	putative arsR-family transcriptional regulator
