# Supplementary material for: Comparative genomics of prevaccination and modern Bordetella pertussis strains
Source: BMC Genomics. 2010 Nov 11;11:627. doi: 10.1186/1471-2164-11-627 (PMC3018138; doi:10.1186/1471-2164-11-627)
Supplement: Additional file 3 — Supplementary table S2.xlsx. Shows large Regions of Difference (RDs) between the analyzed genomes. [file 1471-2164-11-627-S3.XLSX]

## Sheet: Table S2.Regions of differences
RD	GeneID	Gene	Product	Functional category
3	BP0911	-	putative decarboxylase	miscellaneous
3	BP0912	-	LysR-family transcriptional regulator (Pseudogene)	pseudogenes
3	BP0913	-	putative exported protein	cell surface
3	BP0914	-	probable inner membrane component of binding-protein-dependent transport system	transport/binding proteins
3	BP0915	-	probable inner membrane component of binding-protein-dependent transport system	transport/binding proteins
3	BP0916	-	putative ATP-binding protein of a transporter (Pseudogene)	pseudogenes
3	BP0918	-	conserved hypothetical protein	conserved hypothetical
3	BP0919	gabD	putative succinate-semialdehyde dehydrogenase [NADP+]	small molecule degradation
3	BP0920	-	putative exported protein	cell surface
3	BP0921	citB	citrate utilization protein B	small molecule degradation
3	BP0922	-	conserved hypothetical protein	conserved hypothetical
3	BP0923	-	conserved hypothetical protein	conserved hypothetical
3	BP0924	-	putative transcriptional regulator	regulation
3	BP0925	-	putative fumarylacetoacetate-family hydrolase	miscellaneous
3	BP0926	-	conserved hypothetical protein	conserved hypothetical
3	BP0927	-	putative exported protein	cell surface
3	BP0928	-	LysR-type transcriptional regulator	regulation
3	BP0929	-	putative membrane protein	cell surface
3	BP0930	-	putative CoA ligase	miscellaneous
3	BP0931	-	putative exported protein	cell surface
3	BP0932	-	conserved hypothetical protein	conserved hypothetical
3	BP0933	-	conserved hypothetical protein (Pseudogene)	pseudogenes
3	BP0934	-	hypothetical protein	unknown
5	BP1135	ssiD	alpha-ketoglutarate-dependent taurine dioxygenase (Pseudogene)	pseudogenes
5	BP1136	fecI	ECF-family sigma factor	macromolecule synthesis/modification
5	BP1137	fecR	putative signal transduction protein	regulation
5	BP1138	bfrH	putative ferric siderophore receptor	pathogenicity
5	BP1139	-	putative iron uptake protein	adaptation
5	BP1140	-	putative iron uptake protein (Pseudogene)	pseudogenes
5	BP1141	-	putative iron uptake protein	adaptation
10	BP1948	-	branched-chain amino acid-binding protein	transport/binding proteins
10	BP1949	-	putative permease component of branched-chain amino acid transport system	transport/binding proteins
10	BP1950	-	putative ATP-binding component of branched-chain amino acid ABC transporter	transport/binding proteins
10	BP1951	-	putative ATP-binding component of ABC transporter	transport/binding proteins
10	BP1952	-	putative cytochrome (Pseudogene)	pseudogenes
10	BP1953	-	probable oxidoreductase	miscellaneous
10	BP1954	-	putative monooxygenase	miscellaneous
10	BP1955	maiA	maleate cis-trans isomerase	central/intermediary metabolism
10	BP1956	-	probable alpha/beta hydrolase (Pseudogene)	pseudogenes
10	BP1957	-	conserved hypothetical protein	conserved hypothetical
10	BP1958	-	putative isochorismatase	miscellaneous
10	BP1959	-	transposase for IS1663	phage-related or transposon-related
10	BP1960	-	probable aldehyde dehydrogenase (Pseudogene)	pseudogenes
10	BP1961	-	putative flavocytochrome	energy metabolism
10	BP1962	bfrI	putative ferrisiderophore receptor	pathogenicity
10	BP1963	-	putative transcriptional regulator (Pseudogene)	pseudogenes
10	BP1965	-	putative exported protein	cell surface
10	BP1966	-	putative sulfatase (Pseudogene)	pseudogenes
13	BP2627	-	autotransporter (pseudogene)	pseudogenes
13	BP2629	-	conserved hypothetical protein (pseudogene)	pseudogenes
16	BP3104	-	N-terminal region of a putative membrane protein (Pseudogene)	pseudogenes
16	BP3105	-	putative molybdate-binding periplasmic protein	transport/binding proteins
16	BP3106	-	putative exported protein	cell surface
16	BP3107	-	putative gamma-glutamyltranspeptidase	cofactor biosynthesis
16	BP3108	-	conserved hypothetical protein	conserved hypothetical
16	BP3109	-	conserved hypothetical protein	conserved hypothetical
18	BP3314	-	putative blue copper protein	adaptation
18	BP3315	copA	copper resitance protein	adaptation
18	BP3316	copB	copper resistance protein	adaptation
18	BP3317	-	putative enoyl-CoA hydratase/isomerase	miscellaneous
18	BP3318	-	conserved hypothetical protein (Pseudogene)	pseudogenes
18	BP3319	-	putative IclR-family transcriptional regulator	regulation
18	BP3320	-	conserved hypothetical protein	conserved hypothetical
18	BP3321	-	putative amidase	miscellaneous
18	BP3322	-	putative binding-protein-dependent transport protein	transport/binding proteins
21	BB0516	-	putative transcriptional regulator	regulation
21	BB0517	-	putative dioxygenase subunit	miscellaneous
22	BB0534	-	putative exported protein	cell surface
22	BB0535	-	hypothetical protein	unknown
22	BB0536	-	conserved hypothetical protein	conserved hypothetical
22	BB0537	-	putative sulfurtransferase	miscellaneous
22	BB0538	-	LysR family regulatory protein	regulation
22	BB0539	-	thiamine pyrophosphate enzyme	miscellaneous
22	BB0540	-	conserved hypothetical protein	conserved hypothetical
22	BB0541	-	enoyl-CoA hydratase/isomerase family protein	miscellaneous
23	BB0917	-	putative regulatory protein	regulation
23	BB0918	-	putative exported protein	cell surface
23	BB0919	-	putative TetR-family transcriptional regulator	regulation
23	BB0920	-	putative membrane protein	cell surface
23	BB0921	-	putative membrane protein	cell surface
24	BB1140	-	putative membrane protein	cell surface
24	BB1141	-	putative GntR-family transcriptional regulator	regulation
24	BB1142	-	putative amidase	small molecule degradation
24	BB1143	-	conserved hypothetical protein	conserved hypothetical
24	BB1144	-	putative enoyl-CoA hydratase	miscellaneous
24	BB1145	-	putative exported protein	cell surface
24	BB1146	-	putative inner membrane component of binding-protein-dependent transport system	transport/binding proteins
24	BB1147	-	probable ATP-binding component of ABC transporter	transport/binding proteins
24	BB1148	-	conserved hypothetical protein	conserved hypothetical
24	BB1149	-	probable short chain dehydrogenase	miscellaneous
24	BB1150	-	putative transcriptional regulator	regulation
24	BB1151	-	putative branched-chain amino acid-binding protein	transport/binding proteins
24	BB1152	-	conserved hypothetical protein	conserved hypothetical
24	BB1153	-	acetyl-CoA synthetase	miscellaneous
24	BB1154	-	conserved hypothetical protein	conserved hypothetical
24	BB1155	-	probable permease component of branched-chain amino acid transporter	transport/binding proteins
24	BB1156	-	probable permease component of branched-chain amino acid transporter	transport/binding proteins
24	BB1157	livF	high-affinity branched-chain amino acid transport ATP-binding protein	transport/binding proteins
24	BB1158	livF	high-affinity branched-chain amino acid transport ATP-binding protein	transport/binding proteins
25	BB1789	fadD	long-chain-fatty-acid--CoA ligase	small molecule degradation
25	BB1790	-	Conserved hypothetical protein	conserved hypothetical
25	BB1791	-	putative acetyl-CoA acyltransferase (thiolase) protein	small molecule degradation
25	BB1792	-	Putative 3-hydroxyacyl-CoA dehydrogenase oxidoreductase	small molecule degradation
25	BB1793	-	Putative fatty acid transport system, membrane protein	transport/binding proteins
25	BB1794	-	Putative enoyl-CoA hydratasee	small molecule degradation
25	BB1795	-	Putative thiolase	small molecule degradation
25	BB1796	-	Putative acyl-CoA dehydrogenase	small molecule degradation
25	BB1797	-	Putative TetR-family regulatory protein	regulation
26	BB4880	trxB	thioredoxin reductase	central/intermediary metabolism
26	BB4881	-	putative IclR-family transcriptional regulator	regulation
26	BB4882	-	conserved hypothetical protein	conserved hypothetical
26	BB4883	-	hypothetical protein	unknown
26	BB4884	-	putative dehydratase/racemase	miscellaneous
26	BB4885	-	putative lipoprotein	cell surface
26	BB4886	-	putative dehydratase/racemase	miscellaneous
26	BB4887	-	putative glutaredoxin	energy metabolism
26	BB4888	-	putative reductase	miscellaneous
30	BP2136	-	putative acetyltransferase (pseudogene)	pseudogenes
30	BP2137	-	transposase	phage-related or transposon-related
30	BP2138	-	putative ABC-transporter membrane-spanning ATP-binding component	transport/binding proteins
30	BP2139	-	putative lipoprotein	cell surface
