# Supplementary material for: Comparative genomics of prevaccination and modern Bordetella pertussis strains
Source: BMC Genomics. 2010 Nov 11;11:627. doi: 10.1186/1471-2164-11-627 (PMC3018138; doi:10.1186/1471-2164-11-627)
Supplement: Additional file 4 — Supplementary table S3.xlsx. Shows functional gene categories. [file 1471-2164-11-627-S4.XLSX]

## Sheet: Table. S3 gene categories
Table S3: Functional gene categories in B. pertussis.
unknown	.	.	.
	BP0017	-	hypothetical protein
	BP0062	-	hypothetical protein
	BP0116	-	hypothetical protein
	BP0117	-	hypothetical protein
	BP0178	-	hypothetical protein
	BP0189	-	hypothetical protein
	BP0270	-	hypothetical protein
	BP0271	-	hypothetical protein
	BP0296	-	hypothetical protein
	BP0336	-	hypothetical protein
	BP0350	-	hypothetical protein
	BP0352	-	hypothetical protein
	BP0506	-	hypothetical protein
	BP0507	-	hypothetical protein
	BP0512	-	hypothetical protein
	BP0515	-	hypothetical protein
	BP0526	-	hypothetical protein
	BP0548	-	hypothetical protein
	BP0638	-	hypothetical protein
	BP0734	-	hypothetical protein
	BP0740	-	hypothetical protein
	BP0775	-	hypothetical protein
	BP0779	-	hypothetical protein
	BP0892	-	hypothetical protein
	BP0893	-	hypothetical protein
	BP0896	-	hypothetical protein
	BP0934	-	hypothetical protein
	BP1018	-	hypothetical protein
	BP1059	-	hypothetical protein
	BP1111	-	hypothetical protein
	BP1174	-	hypothetical protein
	BP1188	-	hypothetical protein
	BP1188A	-	hypothetical protein
	BP1295	-	hypothetical protein
	BP1305	-	hypothetical protein
	BP1333	-	hypothetical protein
	BP1341	-	hypothetical protein
	BP1405	-	hypothetical protein
	BP1492	-	hypothetical protein
	BP1545A	-	hypothetical protein
	BP1553	-	hypothetical protein
	BP1554	-	hypothetical protein
	BP1585	-	hypothetical protein
	BP1619	-	hypothetical protein
	BP1743	-	hypothetical protein
	BP1769	-	hypothetical protein
	BP1806	-	hypothetical protein
	BP1822	-	hypothetical protein
	BP1830	-	hypothetical protein
	BP1831	-	hypothetical protein
	BP1937	-	hypothetical protein
	BP1938	-	hypothetical protein
	BP2020	-	hypothetical protein
	BP2130	-	hypothetical protein
	BP2222	-	hypothetical protein
	BP2232	-	hypothetical protein
	BP2233	-	hypothetical protein
	BP2265	-	hypothetical protein
	BP2342	-	hypothetical protein
	BP2374	-	hypothetical protein
	BP2423	-	hypothetical protein
	BP2426	-	hypothetical protein
	BP2446	-	hypothetical protein
	BP2465	-	hypothetical protein
	BP2466	-	hypothetical protein
	BP2467	-	hypothetical protein
	BP2469	-	hypothetical protein
	BP2487	-	hypothetical protein
	BP2496	-	hypothetical protein
	BP2502	-	hypothetical protein
	BP2556	-	hypothetical protein
	BP2567	-	hypothetical protein
	BP2581	-	hypothetical protein
	BP2583	-	hypothetical protein
	BP2603	-	hypothetical protein
	BP2686	-	hypothetical protein
	BP2786	-	hypothetical protein
	BP2792	-	hypothetical protein
	BP2827	-	hypothetical protein
	BP2862	-	hypothetical protein
	BP2863	-	hypothetical protein
	BP2865	-	hypothetical protein
	BP2869	-	hypothetical protein
	BP2871	-	hypothetical protein
	BP2887	-	hypothetical protein
	BP2913	-	hypothetical protein
	BP2965	-	hypothetical protein
	BP2989	-	hypothetical protein
	BP3011	-	hypothetical protein
	BP3013	-	hypothetical protein
	BP3048	-	hypothetical protein
	BP3098	-	hypothetical protein
	BP3132	-	hypothetical protein
	BP3140	-	hypothetical protein
	BP3235	-	hypothetical protein
	BP3290	-	hypothetical protein
	BP3296	-	hypothetical protein
	BP3300	-	hypothetical protein
	BP3302	-	hypothetical protein
	BP3353	-	hypothetical protein
	BP3354	-	hypothetical protein
	BP3361	-	hypothetical protein
	BP3367	-	hypothetical protein
	BP3368	-	hypothetical protein
	BP3369	-	hypothetical protein
	BP3372	-	hypothetical protein
	BP3374	-	hypothetical protein
	BP3375	-	hypothetical protein
	BP3376	-	hypothetical protein
	BP3379	-	hypothetical protein
	BP3380	-	hypothetical protein
	BP3381	-	hypothetical protein
	BP3382	-	hypothetical protein
	BP3384	-	hypothetical protein
	BP3388	-	hypothetical protein
	BP3391	-	conserved hypothetical protein
	BP3394	-	hypothetical protein
	BP3400	-	hypothetical protein
	BP3409	-	hypothetical protein
	BP3435	-	hypothetical protein
	BP3448	-	hypothetical protein
	BP3468	-	hypothetical protein
	BP3497	-	hypothetical protein
	BP3499	-	hypothetical protein
	BP3508	-	hypothetical protein
	BP3511	-	hypothetical protein
	BP3512	-	hypothetical protein
	BP3513	-	hypothetical protein
	BP3555	-	hypothetical protein
	BP3556	-	hypothetical protein
	BP3585	-	conserved hypothetical protein
	BP3592	-	hypothetical protein
	BP3605	-	hypothetical protein
	BP3672	-	hypothetical protein
	BP3721	-	hypothetical protein
	BP3723	-	hypothetical protein
	BP3731	-	hypothetical protein
	BP3733	-	hypothetical protein
	BP3752	-	hypothetical protein
	BP3819	-	hypothetical protein
	BP3842	-	hypothetical protein
conserved hypothetical
	BP0025	-	conserved hypothetical protein
	BP0030	-	conserved hypothetical protein
	BP0037	-	conserved hypothetical protein
	BP0048	-	conserved hypothetical protein
	BP0060	-	conserved hypothetical protein
	BP0063	-	conserved hypothetical protein
	BP0064	-	conserved hypothetical protein
	BP0101B	-	conserved hypothetical protein
	BP0104	-	conserved hypothetical protein
	BP0143	-	conserved hypothetical protein
	BP0151	-	conserved hypothetical protein
	BP0152	-	conserved hypothetical protein
	BP0163	-	conserved hypothetical protein
	BP0179	-	conserved hypothetical protein
	BP0186	-	conseved hypothetical protein
	BP0199	-	conserved hypothetical protein
	BP0214	-	Conserved hypothetical protein
	BP0224	-	conserved hypothetical protein
	BP0226	-	conserved hypothetical protein
	BP0240	-	conserved hypothetical protein
	BP0241	-	conserved hypothetical protein
	BP0247	-	conserved hypothetical protein
	BP0253	-	conserved hypothetical protein
	BP0258	-	conserved hypothetical protein
	BP0279	-	conserved hypothetical protein
	BP0298	-	conserved hypothetical protein
	BP0313	-	conserved hypothetical protein
	BP0314	-	conserved hypothetical protein
	BP0320	-	conserved hypothetical protein
	BP0328	-	conserved hypothetical protein
	BP0330	-	conserved hypothetical protein
	BP0331	-	conserved hypothetical protein
	BP0332	-	conserved hypothetical protein
	BP0341	-	conserved hypothetical protein
	BP0342	-	conserved hypothetical protein
	BP0359	-	conserved hypothetical protein
	BP0361	-	conserved hypothetical protein
	BP0397	-	conserved hypothetical protein
	BP0411	-	conserved hypothetical protein
	BP0416	-	conserved hypothetical protein
	BP0432	-	conserved hypothetical protein
	BP0436	-	conserved hypothetical protein
	BP0438	-	conserved hypothetical protein
	BP0450	-	conserved hypothetical protein
	BP0457	-	conserved hypothetical protein
	BP0461	-	conserved hypothetical protein
	BP0470	-	conserved hypothetical protein
	BP0479	-	conserved hypothetical protein
	BP0494	-	conserved hypothetical protein
	BP0518	-	conserved hypothetical protein
	BP0521	-	conserved hypothetical protein
	BP0530	-	conserved hypothetical protein
	BP0543	-	conserved hypothetical protein
	BP0545	-	conserved hypothetical protein
	BP0550	-	conserved hypothetical protein
	BP0553	-	conserved hypothetical protein
	BP0555	smf	conserved hypothetical protein
	BP0567	-	conserved hypothetical protein
	BP0569	-	conserved hypothetical protein
	BP0576	-	conserved hypothetical protein
	BP0577	-	conserved hypothetical protein
	BP0578	-	conserved hypothetical protein
	BP0581	-	conserved hypothetical protein
	BP0598	-	conserved hypothetical protein
	BP0599	-	conserved hypothetical protein
	BP0600	-	conserved hypothetical protein
	BP0606	-	conserved hypothetical protein
	BP0616	-	conserved hypothetical protein
	BP0637	-	conserved hypothetical protein
	BP0639	-	conserved hypothetical protein
	BP0642	-	conserved hypothetical protein
	BP0647	-	conserved hypothetical protein
	BP0656	-	conserved hypothetical protein
	BP0657	-	conserved hypothetical protein
	BP0663	-	conserved hypothetical protein
	BP0673	-	conserved hypothetical protein
	BP0680	-	conserved hypothetical protein
	BP0690	-	conserved hypothetical protein
	BP0701	-	conserved hypothetical protein
	BP0707	-	conserved hypothetical protein
	BP0720	-	conserved hypothetical protein
	BP0750	-	conserved hypothetical protein
	BP0799	-	conserved hypothetical protein
	BP0808	-	conserved hypothetical protein
	BP0816	-	conserved hypothetical protein
	BP0818	-	hypothetical protein
	BP0820	-	conserved hypothetical protein
	BP0825	-	conserved hypothetical protein
	BP0829	-	conserved hypothetical protein
	BP0837	-	conserved hypothetical protein
	BP0877	-	conserved hypothetical protein
	BP0882	-	conserved hypothetical protein
	BP0885	-	conserved hypothetical protein
	BP0886	-	conserved hypothetical protein
	BP0887	-	conserved hypothetical protein
	BP0895	-	conserved hypothetical protein
	BP0908	-	conserved hypothetical protein
	BP0918	-	conserved hypothetical protein
	BP0922	-	conserved hypothetical protein
	BP0923	-	conserved hypothetical protein
	BP0926	-	conserved hypothetical protein
	BP0932	-	conserved hypothetical protein
	BP0939	-	conserved hypothetical protein
	BP0956	-	conserved hypothetical protein
	BP0972	-	conserved hypothetical protein
	BP0976	-	conserved hypothetical protein
	BP0981	-	conserved hypothetical protein
	BP0998	-	conserved hypothetical protein
	BP1005	-	conserved hypothetical protein
	BP1009	-	conserved hypothetical protein
	BP1012	-	conserved hypothetical protein
	BP1039	-	conserved hypothetical protein
	BP1041	-	conserved hypothetical protein
	BP1063	-	conserved hypothetical protein
	BP1066	-	conserved hypothetical protein
	BP1074	-	conserved hypothetical protein
	BP1079	-	conserved hypothetical protein
	BP1085	-	conserved hypothetical protein
	BP1087	-	conserved hypothetical protein
	BP1090	-	conserved hypothetical protein
	BP1116	-	conserved hypothetical protein
	BP1127	-	conserved hypothetical protein
	BP1148	-	conserved hypothetical protein
	BP1151	-	conserved hypothetical protein
	BP1156	-	conserved hypotheticals protein
	BP1171	-	conserved hypothetical protein
	BP1190	-	conserved hypothetical protein
	BP1193	-	conserved hypothetical protein
	BP1194	-	conserved hypothetical protein
	BP1203	-	conserved hypothetical protein
	BP1204	-	conserved hypothetical protein
	BP1205	-	conserved hypothetical protein
	BP1226	-	conserved hypothetical protein
	BP1234	-	conserved hypothetical protein
	BP1239	-	conserved hypothetical protein
	BP1240	-	conserved hypothetical protein
	BP1241	-	conserved hypothetical protein
	BP1243	-	conserved hypothetical protein
	BP1244	-	conserved hypothetical protein
	BP1245	-	conserved hypothetical protein
	BP1259	-	conserved hypothetical protein
	BP1286	-	conserved hypothetical protein
	BP1290	-	conserved hypothetical protein
	BP1291	-	conserved hypothetical protein
	BP1298	-	conserved hypothetical protein
	BP1304	-	conserved hypothetical protein
	BP1313	-	conserved hypothetical protein
	BP1320	-	conserved hypothetical protein
	BP1334	-	conserved hypothetical protein
	BP1335	-	conserved hypothetical protein
	BP1340	-	conserved hypothetical protein
	BP1342	-	conserved hypothetical protein
	BP1345	-	conserved hypothetical protein
	BP1352	-	conserved hypothetical protein
	BP1353	-	conserved hypothetical protein
	BP1370	-	conserved hypothetical protein
	BP1406	-	conserved hypothetical protein
	BP1411	flaG	conserved hypothetical protein
	BP1413	-	conserved hypothetical protein
	BP1435	-	conserved hypothetical protein
	BP1443	-	conserved hypothetical protein
	BP1444	-	conserved hypothetical protein
	BP1448	-	conserved hypothetical protein
	BP1468	-	conserved hypothetical protein
	BP1469	-	conserved hypothetical protein
	BP1471	-	conserved hypothetical protein
	BP1477	-	conserved hypothetical protein
	BP1495	-	conserved hypothetical protein
	BP1503	-	conserved hypothetical protein
	BP1512	-	conserved hypothetical protein
	BP1514	-	conserved hypothetical protein
	BP1518	-	conserved hypothetical protein
	BP1520	-	conserved hypothetical protein
	BP1522	-	conserved hypothetical protein
	BP1528	-	conserved hypothetical protein
	BP1536	-	conserved hypothetical protein
	BP1541	-	conserved hypothetical protein
	BP1542	-	conserved hypothetical protein
	BP1543	-	conserved hypothetical protein
	BP1547	-	conserved hypothetical protein
	BP1550	-	conserved hypothetical protein
	BP1556	-	conserved hypothetical protein
	BP1560	-	conserved hypothetical protein
	BP1565	-	conserved hypothetical protein
	BP1567	-	conserved hypothetical protein
	BP1586	-	conserved hypothetical protein
	BP1587	-	conserved hypothetical protein
	BP1589	-	conserved hypothetical protein
	BP1592	-	conserved hypothetical protein
	BP1593	-	conserved hypothetical protein
	BP1600	-	conserved hypothetical protein
	BP1601	-	conserved hypothetical protein
	BP1638	-	conserved hypothetical protein
	BP1640	-	conserved hypothetical protein
	BP1663	-	conserved hypothetical protein (partial)
	BP1680	arsH	conserved hypothetical protein
	BP1699	-	conserved hypothetical protein
	BP1712	-	conserved hypothetical protein
	BP1722	-	conserved hypothetical protein
	BP1725	-	conserved hypothetical protein
	BP1730	-	conserved hypothetical protein
	BP1738	-	conserved hypothetical protein
	BP1744	-	conserved hypothetical protein
	BP1747	-	conserved hypothetical protein
	BP1771	-	conserved hypothetical protein
	BP1779	-	conserved hypothetical protein
	BP1781	-	conserved hypothetical protein
	BP1783	-	conserved hypothetical protein
	BP1798	-	conserved hypothetical protein
	BP1805	-	conserved hypothetical protein
	BP1812	-	conserved hypothetical protein
	BP1815	-	conserved hypothetical protein
	BP1837	-	conserved hypothetical protein
	BP1843	-	conserved hypothetical protein
	BP1845	-	conserved hypothetical protein
	BP1849	-	conserved hypothetical protein
	BP1875	-	conserved hypothetical protein
	BP1892	-	conserved hypothetical protein
	BP1894	-	conserved hypothetical protein
	BP1896	-	conserved hypothetical protein
	BP1912	-	conserved hypothetical protein
	BP1915	-	conserved hypothetical protein
	BP1916	-	conserved hypothetical protein
	BP1926	-	conserved hypothetical protein
	BP1935	-	conserved hypothetical protein
	BP1936	-	conserved hypothetical protein
	BP1957	-	conserved hypothetical protein
	BP1979	-	conserved hypothetical protein
	BP1997	-	conserved hypothetical protein
	BP2006	-	conserved hypothetical protein
	BP2011	-	conserved hypothetical protein
	BP2012	-	conserved hypothetical protein
	BP2013	-	conserved hypothetical protein
	BP2023	-	conserved hypothetical protein
	BP2024	-	conserved hypothetical protein
	BP2025	-	conserved hypothetical protein
	BP2036	-	conserved hypothetical protein
	BP2037	-	conserved hypothetical protein
	BP2060	-	conserved hypothetical protein
	BP2073	-	conserved hypothetical protein
	BP2084	-	conserved hypothetical protein
	BP2100	-	conserved hypothetical protein
	BP2106	-	conserved hypothetical protein
	BP2107	-	conserved hypothetical protein
	BP2111	-	conserved hypothetical protein
	BP2115	-	conserved hypothetical protein
	BP2124	-	conserved hypothetical protein
	BP2125A	-	conserved hypothetical protein
	BP2128	-	conserved hypothetical protein
	BP2131	-	conserved hypothetical protein
	BP2132	-	conserved hypothetical protein
	BP2134	-	conserved hypothetical protein
	BP2144	-	conserved hypothetical protein
	BP2146	-	conserved hypothetical protein
	BP2148	-	conserved hypothetical protein
	BP2150	-	conserved hypothetical protein
	BP2156	-	conserved hypothetical protein
	BP2163	-	hypothetical protein
	BP2177	-	conserved hypothetical protein
	BP2180	-	conserved hypothetical protein
	BP2183	-	conserved hypothetical protein
	BP2201	-	conserved hypothetical protein
	BP2213	-	conserved hypothetical protein
	BP2279	-	conserved hypothetical protein
	BP2299	-	conserved hypothetical protein
	BP2308	-	conserved hypothetical protein
	BP2312	-	conserved hypothetical protein
	BP2313	-	conserved hypothetical protein
	BP2323	-	conserved hypothetical membrane protein
	BP2324	-	conserved hypothetical protein
	BP2330	-	conserved hypothetical protein
	BP2336	-	conserved hypothetical protein
	BP2344	-	conserved hypothetical protein
	BP2349	-	conserved hypothetical protein
	BP2359	-	conserved hypothetical protein
	BP2370	-	conserved hypothetical protein
	BP2373	-	conserved hypothetical protein
	BP2376	-	conserved hypothetical protein
	BP2381	-	conserved hypothetical protein
	BP2382	-	conserved hypothetical protein
	BP2383	-	conserved hypothetical protein
	BP2387	-	conserved hypothetical protein
	BP2393	-	conserved hypothetical protein
	BP2402	-	conserved hypothetical protein
	BP2404	-	conserved hypothetical protein
	BP2406	-	conserved hypothetical protein
	BP2411	-	conserved hypothetical protein
	BP2414	-	conserved hypothetical protein
	BP2422	-	conserved hypothetical protein
	BP2452	-	conserved hypothetical protein
	BP2471	-	conserved hypothetical protein
	BP2489	-	conserved hypothetical protein
	BP2494	-	conserved hypothetical protein
	BP2512	-	conserved hypothetical protein
	BP2532	-	conserved hypothetical protein
	BP2542	-	conserved hypothetical protein
	BP2555	-	conserved hypothetical protein
	BP2561	-	conserved hypothetical protein
	BP2596	-	conserved hypothetical protein
	BP2598	-	conserved hypothetical protein
	BP2613	-	hypothetical protein
	BP2617	-	hypothetical protein
	BP2622	hipA	hypothetical protein
	BP2626	-	hypothetical protein
	BP2648	-	conserved hypothetical protein
	BP2649	-	conserved hypothetical protein
	BP2651	-	conserved hypothetical protein
	BP2658	-	conserved hypothetical protein
	BP2659	-	conserved hypothetical protein
	BP2725	-	conserved hypothetical protein
	BP2735	-	conserved hypothetical protein
	BP2767	-	conserved hypothetical protein
	BP2789	-	conserved hypothetical protein
	BP2797	-	conserved hypothetical protein
	BP2822	-	conserved hypothetical protein
	BP2823	-	conserved hypothetical protein
	BP2824	-	conserved hypothetical protein
	BP2856	-	conserved hypothetical protein
	BP2859	-	conserved hypothetical protein
	BP2881	-	conserved hypothetical protein
	BP2909	-	conserved hypothetical protein
	BP2916	-	conserved hypothetical protein
	BP2919	-	conserved hypothetical protein
	BP2925	-	conserved hypothetical protein
	BP2926	-	conserved hypothetical protein
	BP2937	-	conserved hypothetical protein
	BP2944	-	conserved hypothetical protein
	BP2951	-	conserved hypothetical protein
	BP2953	-	conserved hypothetical protein
	BP2957	-	conserved hypothetical protein
	BP3001	-	conserved hypothetical protein
	BP3002	-	conserved hypothetical protein
	BP3003	-	putative membrane protein
	BP3007	-	conserved hypothetical protein
	BP3016	-	conserved hypothetical protein
	BP3031	mraZ	conserved hypothetical protein
	BP3037	-	conserved hypothetical protein
	BP3047	-	conserved hypothetical protein
	BP3058	-	conserved hypothetical protein
	BP3070	-	conserved hypothetical protein
	BP3075	-	conserved hypothetical protein
	BP3079	-	conserved hypothetical protein
	BP3084	-	conserved hypothetical protein
	BP3088	-	conserved hypothetical protein
	BP3090	-	conserved hypothetical protein
	BP3097	-	conserved hypothetical protein
	BP3108	-	conserved hypothetical protein
	BP3109	-	conserved hypothetical protein
	BP3115	-	conserved hypothetical protein
	BP3118	-	conserved hypothetical protein
	BP3121	-	conserved hypothetical protein
	BP3128	-	conserved hypothetical protein
	BP3152	-	conserved hypothetical protein
	BP3153	-	conserved hypothetical protein
	BP3163	-	conserved hypothetical protein
	BP3175	-	conserved hypothetical protein
	BP3179	-	conserved hypothetical protein
	BP3181	-	conserved hypothetical protein
	BP3182	-	conserved hypothetical protein
	BP3188	-	conserved hypothetical protein
	BP3199	-	conserved hypothetical protein
	BP3202	-	conserved hypothetical protein
	BP3212	-	conserved hypothetical protein
	BP3217	-	conserved hypothetical protein
	BP3242	-	conserved hypothetical protein
	BP3248	-	conserved hypothetical protein
	BP3250	-	conserved hypothetical protein
	BP3267	-	conserved hypothetical protein
	BP3273	-	conserved hypothetical protein
	BP3276	-	conserved hypothetical protein
	BP3303	-	conserved hypothetical protein
	BP3306	-	conserved hypothetical protein
	BP3320	-	conserved hypothetical protein
	BP3324	-	conserved hypothetical protein (OmpA family)
	BP3328	-	conserved hypothetical protein
	BP3334	-	conserved hypothetical protein
	BP3347	-	conserved hypothetical protein
	BP3352	-	conserved hypothetical protein
	BP3370	-	conserved hypothetical protein
	BP3371	-	hypothetical protein
	BP3373	-	conserved hypothetical protein
	BP3385	-	conserved hypothetical protein
	BP3389	-	conserved hypothetical protein
	BP3399	-	conserved hypothetical protein
	BP3401	-	conserved hypothetical protein
	BP3414	-	conserved hypothetical protein
	BP3419	-	conserved hypothetical protein
	BP3433	-	conserved hypothetical protein
	BP3437	-	conserved hypothetical protein
	BP3441	-	conserved hypothetical protein
	BP3443	-	conserved hypothetical protein
	BP3462	-	conserved hypothetical protein
	BP3465	-	conserved hypothetical protein
	BP3472	-	conserved hypothetical protein
	BP3489	-	conserved hypothetical protein
	BP3498	-	conserved hypothetical protein
	BP3500	-	conserved hypothetical protein
	BP3504	-	conserved hypothetical protein
	BP3506	-	conserved hypothetical protein
	BP3507	-	conserved hypothetical protein
	BP3515	-	conserved hypothetical protein
	BP3525	-	conserved hypothetical protein
	BP3529	-	conserved hypothetical protein
	BP3540	-	conserved hypothetical protein
	BP3545	-	hypothetical protein
	BP3546	-	conserved hypothetical protein
	BP3564	msrB	conserved hypothetical protein
	BP3584	-	conserved hypothetical protein
	BP3586	-	conserved hypothetical protein
	BP3664	-	conserved hypothetical protein
	BP3677	-	conserved hypothetical protein
	BP3686	-	conserved hypothetical protein
	BP3690	-	conserved hypothetical protein
	BP3717	-	conserved hypothetical protein
	BP3724	-	conserved hypothetical protein
	BP3745	-	conserved hypothetical protein
	BP3747	-	conserved hypothetical protein
	BP3799	-	conserved hypothetical protein
	BP3801	-	conserved hypothetical protein
	BP3808	-	conserved hypothetical protein
	BP3809	-	conserved hypothetical protein
	BP3816	-	conserved hypothetical protein
	BP3822	-	conserved hypothetical protein
	BP3823	-	conserved hypothetical protein
	BP3834	-	conserved hypothetical protein
	BP3837	-	conserved hypothetical protein
	BP3849	-	conserved hypothetical protein
cell processes
	BP0074	htpG	heat shock protein
	BP0113	dsbA	thiol:disulfide interchange protein DsbA precursor
	BP0996	flaA	flagellin
	BP1011	cbpA	curved DNA-binding protein
	BP1024	motA	chemotaxis protein MotA
	BP1025	motB	chemotaxis protein MotB
	BP1028	cheA	chemotaxis protein CheA
	BP1029	cheW	chemotaxis protein CheW
	BP1030	cheD	methyl-accepting chemotaxis protein I
	BP1032	cheB	protein-glutamate methylesterase
	BP1033	cheY	chemotaxis protein CheY
	BP1034	cheZ	chemotaxis protein CheZ
	BP1236	fkpB	FkbP-type peptidyl-prolyl cis-trans isomerase
	BP1366	flhB	flagellar biosynthetic protein FlhB
	BP1372	flgA	flagella basal body P-ring formation protein
	BP1373	fla FII	flagellar basal-body rod protein FlgB
	BP1374	fla FIII	flagellar basal-body rod protein FlgC
	BP1375	fla FIV	basal-body rod modification protein FlgD
	BP1376	fla FV	flagellar hook protein FlgE
	BP1377	fla FVI	flagellar basal-body rod protein FlgF
	BP1378	fla FVII	flagellar basal-body rod protein FlgG
	BP1379	fla FVIII	flagellar L-ring protein precursor
	BP1380	fla FIX	flagellar P-ring protein precursor
	BP1381	fla FX	peptidoglycan hydrolase
	BP1382	flaS	flagellar hook-associated protein 1
	BP1383	flaT	flagellar hook-associated protein 3
	BP1384	cheD	methyl-accepting chemotaxis protein I
	BP1385	cheM	methyl-accepting chemotaxis protein II
	BP1389	flaP	flagellar biosynthetic protein FliR
	BP1390	flaQ	flagellar biosynthetic protein FliQ
	BP1391	flaR	flagellar biosynthetic protein FliP
	BP1392	flaP	flagellar protein FliO
	BP1393	fliN	flagellar motor switch protein FliN
	BP1394	CheC2	flagellar motor switch protein FliM
	BP1395	cheC1	flagellar protein FliL
	BP1399	flaO	flagellar protein FliJ
	BP1400	fla AIII	flagellum-specific ATP synthase FliI
	BP1401	fla AII.3	flagellar assembly protein FliH
	BP1402	fla AII.2	flagellar motor switch protein FliG
	BP1403	fla AII.1	flagellar M-ring protein FliF
	BP1404	fla AI	flagellar hook-basal body complex protein FliE
	BP1408	fliT	flagellar protein FliT
	BP1409	fliS	flagellar protein FliS
	BP1410	flaV	flagellar hook-associated protein 2
	BP1416	dsbB	disulfide bond formation protein B
	BP1591	-	methyl-accepting chemotaxis protein
	BP1774	tig	trigger factor
	BP1802	hscB	chaperone protein
	BP1803	hsc	chaperone protein
	BP1906	ppiB	peptidyl-prolyl cis-trans isomerase B
	BP2185	dnaG	DNA primase
	BP2268	-	methyl-accepting chemotaxis protein
	BP2379	-	putative chaperonin
	BP2498	dnaJ	molecular chaperone
	BP2499	dnaK	molecular chaperone
	BP2501	-	putative GrpE chaperone
	BP3086	hslV	ATP-dependent protease heat shock protein
	BP3087	hslU	ATP-dependent Hsl protease ATP-binding subunit
	BP3330	-	putative peptidyl-prolyl cis-trans isomerase
	BP3495	cpn60	60 kDa chaperonin
	BP3496	cpn10	10 kDa chaperonin
	BP3646	-	thiol:disulfide interchange protein
protection responses
	BP0193	sodA	superoxide dismutase [Mn]
	BP0527	ecnA1	entericidin A anti-toxin precursor
	BP0826	-	outer membrane component of multidrug efflux system
	BP0827	-	integral membrane component of multidrug efflux system
	BP0965	-	antioxidant protein
	BP0985	acrB	acriflavine resistance protein B
	BP1230	norM	multidrug resistance protein
	BP1237	lytB	putative drug tolerance protein
	BP1301	-	glutathione peroxidase
	BP1306	arsC	putative arsenate reductase
	BP1414	cvpA	colicin V production protein
	BP1904	bacA	bacitracin resistance protein
	BP2067	-	putative superoxide dismutase
	BP2289	-	putative multidrug resistance protein.
	BP2290	-	putative multidrug resistance protein
	BP2320	-	putative inner membrane efflux protein
	BP2531	ecnB	entericidin B-like bacteriolytic toxin
	BP2565	ecnA2	entericidin A anti-toxin precursor
	BP2761	sodB	superoxide dismutase
	BP3129	fpg	formamidopyrimidine-DNA glycosylase
	BP3551	ahpD	putative antioxidant protein
	BP3552	ahpC	alkyl hydroperoxide reductase
	BP3645	cutA	putative periplasmic divalent cation tolerance protein
	BP3852	katA	catalase
transport/binding proteins
	BP0008	prlG	preprotein translocase SecE subunit
	BP0032	-	probable transporter
	BP0054	gltL	glutamate/aspartate transport ATP-binding protein
	BP0055	gltK	glutamate/aspartate transport system permease protein
	BP0056	gltJ	glutamate/aspartate transport system permease protein
	BP0057	-	amino-acid ABC transporter binding protein precursor
	BP0079	ffh	signal recognition particle protein
	BP0100	-	probable ATP-binding component of ABC transporter
	BP0119	-	inner membrane component of binding-protein-dependent transport system
	BP0120	-	inner membrane component of binding-protein-dependent transport system
	BP0121	-	probable extracellular solute-binding protein
	BP0122	-	sugar ABC transporter, ATP-binding protein
	BP0126	-	ABC transporter, permease protein
	BP0128	-	probable periplasmic solute-binding protein
	BP0171	-	LysE family efflux protein
	BP0194	-	probable metal transporter
	BP0218	-	short-chain fatty acids transporter
	BP0234	-	putative solute-binding periplasmic protein
	BP0262	-	probable ATP-binding component of ABC transporter
	BP0263	-	probable ATP-binding component of ABC transporter
	BP0284	-	probable extracellular solute-binding protein, family 5
	BP0290	-	probable transporter
	BP0301	-	putative ABC transporter substrate binding protein
	BP0302	-	probable branched-chain amino acid transport system, permease component
	BP0303	-	probable branched-chain amino acid transport system, permease component
	BP0304	-	putative branched-chain amino acid transporter, ATP-binding protein
	BP0305	-	high-affinity branched-chain amino acid transporter, ATP-binding protein
	BP0363	-	probable extracellular solute-binding protein
	BP0380	-	putative Sodium:sulfate symportert
	BP0402	gltC	putative sodium/glutamate symport carrier protein
	BP0404	atoE	putative short-chain fatty acids transporter
	BP0414	-	putative Mg(2+) transporter
	BP0430	-	short-chain fatty acids transporter
	BP0462	-	ABC-transporter, ATP-binding component
	BP0463	-	ABC transporter, permease component
	BP0511	-	putative TonB-dependent receptor protein
	BP0558	-	amino acid-binding periplasmic protein
	BP0564	-	probable transporter
	BP0568	-	putative amino acid efflux protein
	BP0573	trkA	Trk system potassium uptake protein
	BP0574	trkH	Trk system potassium uptake protein
	BP0594	-	probable ABC transporter, ATP-binding component
	BP0595	-	ABC transporter, permease component
	BP0604	secB	protein-export protein
	BP0619	-	ABC transporter, ATP-binding protein
	BP0620	-	branched-chain amino acid ABC transporter, permease protein
	BP0621	-	branched-chain amino acid ABC transporter, permease protein
	BP0622	-	putative leu/ile/val-binding protein precursor
	BP0697	-	ABC transporter
	BP0723	-	probable ABC transporter, ATP-binding protein
	BP0724	-	probable ABC transporter, permease protein
	BP0725	-	probable ABC transporter, permease protein
	BP0726	-	probable ABC transporter, periplasmic binding protein
	BP0765	-	probable extracellular solute-binding protein
	BP0767	gltK	glutamate/aspartate transport system permease protein
	BP0768	gltL	glutamate/aspartate transport ATP-binding protein
	BP0781	-	probable ABC transporter, ATP-binding component
	BP0802	secG	protein-export membrane protein
	BP0828	-	probable HlyD-family secretion protein
	BP0872	-	ABC transporter, ATP-binding protein
	BP0899	-	ABC transporter, ATP-binding protein
	BP0914	-	probable inner membrane component of binding-protein-dependent transport system
	BP0915	-	probable inner membrane component of binding-protein-dependent transport system
	BP0940	-	putative sugar efflux transpoter
	BP0966	sbp	sulfate-binding protein precursor
	BP0969	cysA	sulfate transport ATP-binding protein
	BP1014	pit	probable phosphate transporter
	BP1038	corC	magnesium and cobalt efflux protein
	BP1045	secF	protein-export membrane protein
	BP1046	secD	protein-export membrane protein
	BP1094	livG	high-affinity branched-chain amino acid transport ATP-binding protein
	BP1095	livH	high-affinity branched-chain amino acid transport system permease protein
	BP1097	livK	putative amino acids binding protein
	BP1098	livF	high-affinity branched-chain amino acid transport ATP-binding protein
	BP1107	lolC	lipoprotein releasing system transmembrane protein
	BP1108	lolD	lipoprotein releasing system ATP-binding protein
	BP1165	-	sodium/solute symporter
	BP1181	glnQ	amino acids ABC transporter, ATP-binding protein
	BP1182	-	amino acids ABC transporter, permease protein
	BP1183	-	amino acids ABC transporter, permease protein
	BP1184	-	probable solute-binding protein
	BP1214	nodI	ABC, transporter, ATP-binding protein
	BP1215	nodJ	ABC transporter, permease protein
	BP1273	livF	high-affinity branched-chain amino acid transport, ATP-binding protein
	BP1274	livG	high-affinity branched-chain amino acid transport, ATP-binding protein
	BP1275	livM	high-affinity branched-chain amino acid transport system, permease protein
	BP1276	livH	high-affinity branched-chain amino acid transport system, permease protein
	BP1277	livJ	leu/ile/val-binding protein precursor
	BP1281	ugpB	glycerol-3-phosphate-binding periplasmic protein precursor
	BP1282	ugpA	sn-glycerol-3-phosphate transport system, permease protein
	BP1283	ugpE	sn-glycerol-3-phosphate transport system permease protein
	BP1284	ugpC	sn-glycerol-3-phosphate transport ATP-binding protein
	BP1285	livJ	leu/ile/val-binding protein precursor
	BP1362	-	putative amino-acid ABC transporter, ATP-binding protein
	BP1363	-	putative amino-acid ABC transporter, permease protein
	BP1364	-	putative amino-acid ABC transporter, periplasmic amino acid-binding protein
	BP1457	-	probable ATP-binding component of ABC transporter
	BP1458	-	probable permease component of ABC transporter
	BP1479	-	probable ATP-binding component of ABC transporter
	BP1487	smoM	putative periplasmic solute-binding protein
	BP1500	-	putative IIa component of sugar transport PTS system
	BP1501	phbH	phosphocarrier protein HPr
	BP1502	ptsI	phosphoenolpyruvate-protein phosphotransferase
	BP1507	-	putative extracellular solute-binding protein
	BP1508	-	putative inner membrane component of binding-protein-dependent transport system
	BP1509	-	putative inner membrane component of binding-protein-dependent transport system
	BP1510	-	putative ATP-binding component of ABC transporter
	BP1515	-	putative transporter protein
	BP1529	-	putative extracellular solute-binding protein
	BP1532	-	putative amino acid-binding periplasmic protein
	BP1533	-	putative inner membrane component of binding-protein-dependent transport system
	BP1534	-	putative ATP-binding component of ABC transporter
	BP1573	glnH	glutamine-binding periplasmic protein precursor
	BP1574	glnP	glutamine transport system permease protein
	BP1575	glnQ	glutamine transport ATP-binding protein
	BP1604	-	putative inner membrane component of binding-protein-dependent transport system
	BP1605	-	putative iron binding protein
	BP1623	kpsM	putative polysialic acid transport protein
	BP1624	kpsT	polysialic acid transport ATP-binding protein
	BP1625	kpsE	capsule polysaccharide export inner-membrane protein
	BP1628	wza	putative capsular polysaccharide export protein
	BP1649	livG	high-affinity branched-chain amino acid transport, ATP-binding protein
	BP1650	livF	high-affinity branched-chain amino acid transport, ATP-binding protein
	BP1706	-	probable ATP-binding ABC transporter protein
	BP1707	-	putative ABC-transport protein, ATP-binding component
	BP1709	-	putative permease of ABC transporter
	BP1715	-	permease
	BP1761	-	probable ABC transporter ATP-binding protein
	BP1819	ugpB	glycerol-3-phosphate-binding periplasmic protein precursor
	BP1823	-	probable extracellular solute-binding protein
	BP1824	-	probable inner membrane component of binding-protein-dependent transport system
	BP1825	-	probable probable inner membrane component of binding-protein-dependent transport system
	BP1826	-	probable ATP-binding component of ABC transporter
	BP1833	-	putative general secretion pathway protein
	BP1852	-	putative glutamine-binding periplasmic protein precursor
	BP1855	glnQ	glutamine transport ATP-binding protein
	BP1928	-	putative ABC transporter, permease protein
	BP1929	-	putative ABC transporter, permease protein
	BP1930	-	probable ATP-binding component of ABC transporter
	BP1948	-	branched-chain amino acid-binding protein
	BP1949	-	putative permease component of branched-chain amino acid transport system
	BP1950	-	putative ATP-binding component of branched-chain amino acid ABC transporter
	BP1951	-	putative ATP-binding component of ABC transporter
	BP1983	-	putative extracellular solute-binding protein
	BP1984	-	putative oligopeptide transport system permease protein
	BP1985	-	putative oligopeptide transport integral membrane protein
	BP1986	-	putative ABC transporter, ATP-binding protein
	BP1996	-	putative type II secretion system protein
	BP2045	-	putative transmembrane transport protein
	BP2049	-	putative sulfate transporter
	BP2052	-	putative transmembrane transport protein
	BP2055	-	putative periplasmic substrate-binding protein
	BP2056	-	putative binding-protein-dependent transport protein
	BP2057	-	putative ABC-transporter ATP-binding protein
	BP2070	-	putative ABC-transporter ATP-binding component
	BP2071	-	putative molybdenum-binding protein
	BP2075	-	putative efflux system inner membrane protein
	BP2076	-	putative efflux system transmembrane protein
	BP2089	-	putative ABC-transporter permease component
	BP2090	-	putative ABC-transporter substrate-binding protein
	BP2133	-	putative transmembrane efflux protein
	BP2138	-	putative ABC-transporter membrane-spanning ATP-binding component
	BP2143	-	putative transmembrane transporter
	BP2178	-	putative ABC transporter, ATP-binding subunit
	BP2179	-	putative ABC transporter inner membrane subunit
	BP2229	-	putative inner membrane transport protein
	BP2269	-	putative xanthine/uracil family permease
	BP2276	-	putative ABC transport permease
	BP2277	-	putative ABC transport ATP-binding subunit
	BP2293	-	putative solute-binding transport protein (periplasmic)
	BP2294	-	putative integral membrane transport protein
	BP2295	-	putative integral membrane transport protein
	BP2296	-	putative ABC transport ATP-binding subunit
	BP2306	-	putative sodium:alanine symporter
	BP2321	-	putative ABC transporter
	BP2338	-	putative transport protein
	BP2345	-	putative inner membrane permease polyamine transport protein
	BP2346	-	putative inner membrane permease polyamine transport protein
	BP2347	-	putative polyamine transport ATP-binding protein
	BP2348	-	putative polyamine transport protein
	BP2351	-	putative inner membrane transport permease
	BP2352	-	putative periplasmic substrate-binding transport protein
	BP2353	-	putative inner membrane transport protein
	BP2394	-	putative binding-protein-dependent transport permease
	BP2395	-	putative binding-protein-dependent transport permease
	BP2396	-	putative binding-protein-dependent transport periplasmic protein
	BP2397	-	putative ABC transporter ATP-binding subunit
	BP2418	-	putative ABC transport protein, substrate-binding component
	BP2451	-	putative membrane transport protein
	BP2455	-	putative membrane efflux protein
	BP2462	bcr	putative drug resistance translocase
	BP2464	mar	possible membrane efflux protein
	BP2476	-	putative mebrane transport protein
	BP2478	-	putative membrane transport protein
	BP2480	kdpA	potassium-transporting ATPase A chain
	BP2481	kdpB	potassium-transporting ATPase B chain
	BP2482	kdpC	potassium-transporting ATPase C chain
	BP2549	-	putative sugar transport protein
	BP2551	-	ABC transport protein, ATP-binding component
	BP2552	-	ABC transport protein, solute-binding protein
	BP2591	-	ABC transport protein, ATP-binding component
	BP2592	-	ABC transport protein inner membrane component
	BP2593	-	ABC transport protein inner membrane component
	BP2594	-	ABC transport protein, solute binding component
	BP2610	-	putative solute transport protein
	BP2614	-	ABC transport protein, inner membrane component
	BP2615	-	ABC transport protein, ATP-binding component
	BP2616	-	ABC transport protein, periplasmic component
	BP2620	-	probable membrane efflux protein
	BP2640	-	putative ABC transport protein, inner membrane component
	BP2642	-	probable ATP-binding ABC transporter protein
	BP2691	-	ABC-transport protein, inner membrane component
	BP2692	-	ABC-transport protein, solute-binding component
	BP2701	-	putative membrane transport protein
	BP2716	-	putative membrane transport protein
	BP2719	-	putative exported protein
	BP2722	-	putative membrane transport ATPase
	BP2732	-	putative membrane transport protein
	BP2742	-	putative membrane transport protein
	BP2743	-	putative ABC transport protein, ATP-binding component
	BP2744	-	putative ABC transport protein, ATP-binding component
	BP2745	-	putative ABC transport protein, ATP-binding component
	BP2746	-	putative ABC transport protein, inner membrane component
	BP2747	-	putative ABC transport solute-binding protein
	BP2760	-	putative chloride-channel protein
	BP2764	-	putative biopolymer transport protein
	BP2765	-	putative biopolymer transport protein
	BP2806	-	putative cation transport protein
	BP2816	-	ABC transport protein, ATP-binding component
	BP2817	-	ABC transport protein, inner membrane component
	BP2830	-	putative ABC transport protein, inner mebrane component
	BP2831	-	ABC transport protein, inner membrane component
	BP2832	-	ABC transport protein, ATP-binding component
	BP2835	-	ABC transport protein, Solute-binding component
	BP2851	-	outer membrane porin protein precursor
	BP2855	-	membrane transport protein
	BP2860	-	probable cation-transporting ATPase
	BP2867	-	putative ABC transport proteins, ATP-binding component
	BP2868	-	putative ABC transport proteins, inner membrane component
	BP2879	-	putative membrane transport protein
	BP2903	glcF	glycolate oxidase iron-sulfur subunit
	BP2920	-	putative chromate transport protein
	BP2928	-	putative membrane transport protein
	BP2963	-	putative exported solute binding protein
	BP2969	-	putative ABC transport proteins, ATP-binding component
	BP2970	-	putative ABC transport proteins, inner membrane component
	BP2979	-	putative membrane transport protein
	BP3014	azi	preprotein translocase secA subunit
	BP3062	-	putative integral membrane transport protein
	BP3093	modD	molybdenum transport ATP-binding protein
	BP3094	modC	molybdenum transport system permease protein
	BP3095	modB	molybdate-binding periplasmic protein precursor
	BP3105	-	putative molybdate-binding periplasmic protein
	BP3159	-	putative extracellular solute-binding protein
	BP3160	-	putative ABC transporter permease protein
	BP3161	-	putative peptide ABC transporter permease protein
	BP3192	-	putative ABC transporter permease protein
	BP3193	-	putative ABC transpoter permease protein
	BP3194	-	putative ABC transporter ATP-binding protein
	BP3195	-	putative ABC transporter ATP-binding protein
	BP3196	-	putative amino acid binding precursor protein
	BP3234	-	putative membrane protein
	BP3237	-	putative binding-protein-dependent transport protein (periplasmic)
	BP3249	-	putative inner membrane efflux protein
	BP3297	-	oligopeptide transport ATP-binding protein
	BP3298	-	putative binding-protein-dependent transport permease
	BP3299	-	putative binding-protein-dependent transport permease
	BP3322	-	putative binding-protein-dependent transport protein
	BP3339	-	putative ABC transport ATP-binding subunit
	BP3340	-	putative ABC transport inner membrane permease protein
	BP3343	-	putative TolB-like translocation protein
	BP3345	-	putative TolR-like translocation protein
	BP3346	-	putative TolQ-like translocation protein
	BP3427	-	putative branched-chain amino acid binding protein (partial)
	BP3428	-	putative branched-chain amino acid transport permease (partial)
	BP3429	-	putative branched-chain amino acid transport permease
	BP3430	-	putative branched-chain amino acid transport ATP-binding ABC transporter
	BP3431	-	putative branched-chain amino acid transport ATP-binding ABC transporter
	BP3458	-	binding-protein-dependent transport systems inner membrane component
	BP3459	-	binding-protein-dependent transport systems inner membrane component
	BP3460	-	ABC transporter ATP-binding protein
	BP3469	-	putative transport protein
	BP3476	-	binding-protein-dependent transport system permease protein
	BP3477	-	binding-protein-dependent transport systems inner membrane component
	BP3536	kup	putative potassium uptake protein
	BP3565	-	ABC transporter ATP-binding protein
	BP3569	-	branched-chain amino acid transport system permease protein
	BP3570	-	putative branched-chain amino acid transport system protein
	BP3572	-	putative solute-binding periplasmic protein
	BP3573	-	putative branched-chain amino acid transport permease
	BP3574	-	putative branched-chain amino acid transport permease
	BP3576	-	ABC transporter ATP-binding protein
	BP3577	-	ABC transporter ATP-binding protein
	BP3606	-	putative potassium channel protein
	BP3636	prlA	preprotein translocase SecY subunit
	BP3661	-	putative transport protein
	BP3674	-	periplasmic solute-binding protein
	BP3675	-	ABC transport system permease protein
	BP3676	-	ABC transporter ATP-binding protein
	BP3703	-	putative transport system permease protein
	BP3704	-	putative transport system periplasmic protein
	BP3705	-	ABC transporter ATP-binding protein
	BP3718	-	branched-chain amino acid transport ATP-binding protein
	BP3719	-	branched-chain amino acid transport system permease protein
	BP3720	-	branched-chain amino acid transport system permease protein
	BP3746	-	putative sodium/hydrogen exchanger family
	BP3757	-	putative ABC transporter, ATP-binding protein
	BP3764	-	putative ABC-2 type transporter protein
	BP3777	tatE	Sec-independent protein translocase protein
	BP3778	tatB	Sec-independent protein translocase protein
	BP3779	tatC	putative Sec-independent protein translocase protein
	BP3790	-	putative bacterial secretion system protein
	BP3792	-	putative bacterial secretion system protein
	BP3793	-	putative bacterial secretion system protein
	BP3794	-	putative bacterial secretion system protein
	BP3795	-	putative bacterial secretion system protein
	BP3796	-	putative bacterial secretion system protein
	BP3803	-	putative transport system permease protein
	BP3804	-	putative transport system permease protein
	BP3824	-	putative membrane protein
	BP3828	-	putative amino acid ABC transporter ATP-binding protein
	BP3829	-	putative amino acid ABC transporter permease protein
	BP3830	-	putative amino acid ABC transporter permease protein
	BP3831	-	putative ABC transporter periplasmic amino acid-binding protein
	BP3833	-	putative permease protein
	BP3853	-	ABC transporter permease protein
	BP3854	-	ABC transporter ATP-binding protein
	BP3858	-	putative transport ATP-binding protein
	BP3859	-	putative transport system ATP-binding protein
	BP3860	-	putative transport system permease protein
	BP3861	-	putative transport system permease protein
adaptation
	BP0134	-	putative ferredoxin
	BP0174	bfr	bacterioferritin
	BP0227	psiF	phosphate starvation-inducible protein precursor
	BP0273	sspB	stringent starvation protein B
	BP0274	ssp	stringent starvation protein A
	BP0278	mscL	large-conductance mechanosensitive channel
	BP0343	bhuV	putative ATP-binding component of hemin transport system
	BP0344	bhuU	putative hemin permease
	BP0345	bhuT	putative hemin binding protein
	BP0346	bhuS	putative hemin transport protein
	BP0410	-	putative universal stress protein
	BP0426	cspA	cold shock protein
	BP0546	-	bacterioferritin
	BP0804	betT	high-affinity choline transport protein
	BP0831	betT	high-affinity choline transport protein
	BP1139	-	putative iron uptake protein
	BP1141	-	putative iron uptake protein
	BP1616	dps	putative DNA-binding protein
	BP1691	phaA	putative pH adaptation potassium efflux protein
	BP1692	phaC	putative pH adaptation potassium efflux protein
	BP1693	phaD	putative pH adaptation potassium efflux protein
	BP1694	phaE	putative pH adaptation potassium efflux protein
	BP1695	phaF	pH adaptation potassium efflux system protein F
	BP1696	phaG	putative pH adaptation potassium efflux protein
	BP1719	surE	stationary-phase survival protein
	BP1770	cspA	cold shock-like protein
	BP1772	cspA	cold shock-like protein
	BP1942	hmsR	putative glycosyl transferase
	BP1943	hmsF	putative hemin storage protein
	BP1944	hmsH	putative hemin storage protein
	BP2215	ectA	L-2,4-diaminobutyric acid acetyltransferase
	BP2282	-	heat shock protease
	BP2456	alcA	alcaligin biosynthesis enzyme
	BP2457	alcB	alcaligin biosynthesis protein
	BP2458	alcC	alcaligin biosynthesis protein
	BP2459	alcD	hypothetical protein
	BP2460	alcE	putative iron-sulfur protein
	BP2697	-	putative heat shock protein
	BP2757	-	putative cold-shock protein
	BP3231	osmB	osmotically inducible lipoprotein B precursor
	BP3314	-	putative blue copper protein
	BP3315	copA	copper resitance protein
	BP3316	copB	copper resistance protein
	BP3530	hopd	DNA-binding protein Hu-beta
	BP3531	tonB	siderophore-mediated iron transport protein
	BP3532	exbB	MotA/TolQ/ExbB proton channel family protein
	BP3533	exbD	biopolymer transport protein ExbD/TolR
	BP3562	-	BolA-like protein
	BP3871	-	putative cold shock-like protein
cell division
	BP0001	gidA	glucose inhibited division protein A
	BP0002	gidB	glucose inhibited division protein B
	BP0003	parA	ParA family protein
	BP0005	parB	probable chromosome partitioning protein ParB
	BP1077	ftsH	cell division protein
	BP2317	-	putative ribonuclease
	BP2473	ftsK	putative cell division protein
	BP3018	ftsZ	cell division protein FtsZ
	BP3019	divA	cell division protein FtsA
	BP3020	ftsQ	putative cell division protein FtsQ
	BP3024	ftsW	cell division protein FtsW
	BP3029	ftsL	putative cell division protein
	BP3214	-	putative membrane-bound lytic murein transglycosylase D precursor
	BP3227	minC	putative cell division inhibitor
	BP3228	minD	putative septum site-determining protein
	BP3229	minE	putative cell division topological specificity factor
	BP3473	ftsY	cell division protein
	BP3832	ftsE	cell division ATP-binding protein
macromolecule degradation
	BP0076	ampD	N-acetylmuramoyl-L-alanine amidase
	BP0246	amiC	N-acetylmuramoyl-L-alanine amidase
	BP0280	degQ	protease
	BP0487	-	probable amidase
	BP0608	-	putative peptidase
	BP0609	ctpA	putative carboxy-terminal processing protease precursor
	BP0795	pnp	polyribonucleotide nucleotidyltransferase
	BP0869	pepN	aminopeptidase N
	BP0906	-	putative peptidase
	BP0989	opdA	oligopeptidase A
	BP1017	-	putative peptidase
	BP1109	-	putative deoxyribonuclease
	BP1198	clpB	ATP-dependent protease, ATPase subunit
	BP1418	map	methionine aminopeptidase
	BP1433	rnhB	ribonuclease HII
	BP1588	rph	ribonuclease PH
	BP1716	gcp	probable glycoprotease
	BP1721	-	putative peptidase
	BP1775	clpP	ATP-dependent Clp protease proteolytic subunit
	BP1776	clpX	ATP-dependent Clp protease ATP-binding subunit
	BP1777	capR	ATP-dependent protease La
	BP1838	-	putative endoglucanase
	BP1859	amaB	N-carbamoyl-L-amino acid amidohydrolase
	BP2022	-	putative exonuclease
	BP2391	-	putative aminopeptidase
	BP2431	rnc	ribonuclease III
	BP2434	mucD	serine protease
	BP2497	-	putative zinc protease
	BP2515	soxG	sarcosine oxidase gamma subunit
	BP2516	soxA	sarcosine oxidase alpha subunit
	BP2517	soxD	sarcosine oxidase delta subunit
	BP2518	soxB	sarcosine oxidase beta subunit
	BP2566	-	putative exported endonulease
	BP2687	-	oligoribonuclease
	BP2688	-	putative integral membrane zinc-metalloprotease
	BP2693	-	putative gamma-glutamyltranspeptidase
	BP2753	clpA	ATP-dependent clp protease ATP-binding
	BP2762	xseA	exodeoxyribonuclease large subunit
	BP2800	xseB	exodeoxyribonuclease VII small subunit
	BP3017	asmB	UDP-3-O-[3-hydroxymyristoyl] N-acetylglucosamine deacetylase
	BP3211	dasF	ribonuclease HI
	BP3295	-	putative peptidase
	BP3411	-	putative Xaa-Pro aminopeptidase
	BP3526	rnr	putative ribonuclease R
	BP3580	-	intracellular PHB depolymerase
	BP3691	-	prolyl iminopeptidase
macromolecule synthesis/modification
	BP0007	tuf	elongation factor Tu
	BP0009	nusG	transcription antitermination protein NusG
	BP0015	groN	DNA-directed RNA polymerase beta chain
	BP0016	rpoC	DNA-directed RNA polymerase beta' chain
	BP0033	glyQ	glycyl-tRNA synthetase alpha chain
	BP0034	glyS	glycyl-tRNA synthetase beta chain
	BP0039	-	peptide deformylase
	BP0115	argS	arginyl-tRNA synthetase
	BP0133	glnF	RNA polymerase sigma-54 factor
	BP0170	rhlE	putative ATP-dependent RNA helicase
	BP0172	miaD	peptide chain release factor 3
	BP0180	metG	methionyl-tRNA synthetase
	BP0204	-	putative restriction endonuclease
	BP0239	pcnB	poly(A) polymerase
	BP0243	miaA	tRNA delta(2)-isopentenylpyrophosphate transferase
	BP0244	mutL	DNA mismatch repair protein
	BP0294	-	putative 5'(3')-deoxyribonucleotidase
	BP0339	ogt	methylated-DNA--protein-cysteine methyltransferase
	BP0340	aidD	alkylated DNA repair protein
	BP0349	hurI	probable RNA polymerase sigma factor FecI
	BP0369	-	putative endonuclease
	BP0371	gatB	glutamyl-tRNA(GLN) amidotransferase subunit B
	BP0372	gatA	glutamyl-tRNA(GLN) amidotransferase subunit A
	BP0373	gatC	glutamyl-tRNA(GLN) amidotransferase subunit C
	BP0391	ogt	methylated-DNA--protein-cysteine methyltransferase
	BP0406	dnaQ	DNA polymerase III, epsilon chain
	BP0460	topB	DNA topoisomerase iii
	BP0475	ams	ribonuclease E
	BP0477	rluC	ribosomal large subunit pseudouridine synthase C
	BP0489	acrB	DNA gyrase subunit B
	BP0490	dnaN	DNA polymerase iii, beta chain
	BP0491	dnaA	chromosomal replication initiator protein
	BP0493	rnpA	ribonuclease P protein component
	BP0551	fmt	methionyl-tRNA formyltransferase
	BP0552	def	polypeptide deformylase
	BP0601	-	rRNA methylase
	BP0678	prfA	peptide chain release factor 1
	BP0709	aspS	aspartyl-tRNA synthetase
	BP0792	pssA	phosphatidylserine synthase
	BP0834	-	probable DNA repair exonuclease
	BP0864	mfd	transcription-repair coupling factor
	BP0909	dinP	DNA-damage-inducible protein p
	BP0944	b2231	DNA gyrase subunit A
	BP0951	himD	integration host factor beta-subunit
	BP0954	rfaE	ADP-heptose synthase
	BP0955	htrM	ADP-L-glycero-D-manno-heptose-6-epimerase
	BP0982	-	putative RNA pseudouridylate synthase
	BP1019	infA	translation initiation factor IF-1
	BP1021	flaD	RNA polymerase sigma factor for flagellar operon
	BP1049	tgt	queuine tRNA-ribosyltransferase
	BP1050	queA	S-adenosylmethionine:tRNA ribosyltransferase-isomerase
	BP1078	ftsJ	ribosomal RNA large subunit methyltransferase j
	BP1102	asuD	lysyl-tRNA synthetase
	BP1104	prfB	peptide chain release factor 2
	BP1105	recJ	single-stranded-DNA-specific exonuclease
	BP1117	greB	transcription elongation factor
	BP1136	fecI	probable RNA polymerase sigma factor FecI
	BP1143	trpS	tryptophanyl-tRNA synthetase
	BP1144	tex	transcription accessory protein
	BP1145	-	probable ATP-dependent helicase
	BP1147	rluD	ribosomal large subunit pseudouridine synthase D
	BP1191	-	putative RNA polymerase sigma factor
	BP1225	-	putative Ecf-type RNA polymerase sigma factor
	BP1227	radA	DNA repair protein
	BP1235	radC	DNA repair protein
	BP1246	nusA	N utilization substance protein A
	BP1247	infB	translation initiation factor IF-2
	BP1249	p35	tRNA pseudouridine synthase B
	BP1250	bipA	GTP-binding elongation factor
	BP1254	polA	DNA polymerase I
	BP1262	nitA	transcription termination factor Rho
	BP1264	nfxD	topoisomerase IV subunit B
	BP1266	parC	topoisomerase IV subunit A
	BP1294	psd	phosphatidylserine decarboxylase proenzyme
	BP1329	-	alpha-glucosidase
	BP1420	tsf	elongation factor Ts
	BP1422	frr	ribosome recycling factor
	BP1424	cds	phosphatidate cytidylyltransferase
	BP1429	firA	UDP-3-O-[3-hydroxymyristoyl] glucosamine N-acyltransferase
	BP1431	lpxA	acyl-[acyl-carrier-protein]--UDP-N-acetylglucos amine O-acyltransferase
	BP1432	lpxB	lipid-A-disaccharide synthase
	BP1434	-	putative RNA methyltransferase
	BP1486	asuC	tRNA pseudouridine synthase A
	BP1497	thrS	threonyl-tRNA synthetase
	BP1498	fit	translation initiation factor IF-3
	BP1548	-	putative nuclease/helicase
	BP1549	dnaX	DNA polymerase III subunit Tau
	BP1551	recR	recombination protein RecR
	BP1566	mutS	mismatch repair protein
	BP1577	rpoZ	DNA-directed RNA polymerase omega chain
	BP1611	-	putative translational inhibitor
	BP1612	recG	ATP-dependent DNA helicase
	BP1720	pcm	protein-L-isoaspartate O-methyltransferase
	BP1732	ppiD	peptidyl-prolyl cis-trans isomerase D
	BP1752	lspA	lipoprotein signal peptidase
	BP1753	ileS	isoleucyl-tRNA synthetase
	BP1759	mutU	DNA helicase II
	BP1796	uvrB	excinuclease ABC subunit B
	BP1797	ptpA	low molecular weight protein-tyrosine-phosphatase
	BP1799	iscS	cysteine desulfurase
	BP1800	iscU	[Fe-S] cluster formation/repair protein
	BP1801	iscA	[Fe-S] cluster formation/repair protein
	BP1836	alaS	alanyl-tRNA synthetase
	BP1840	rimM	16S rRNA processing protein
	BP1841	trmD	tRNA (guanine-N1)-methyltransferase
	BP1848	holB	DNA polymerase III, delta' subunit
	BP1905	lpxH	UDP-2,3-diacylglucosamine hydrolase
	BP1908	cysS	cysteinyl-tRNA synthetase
	BP1909	-	DNA-3-methyladenine glycosylase
	BP1970	pgm	phosphoglucomutase
	BP1980	-	probable ATP-dependent DNA helicase
	BP2007	-	putative ECF-family RNA polymerase sigma factor
	BP2010	efp	putative elongation factor P
	BP2042	holA	putative DNA polymerase III, delta subunit
	BP2044	leuS	putative leucyl-tRNA synthetase
	BP2050	rpmG	50S ribosomal protein L33
	BP2051	rpmB	50S ribosomal protein L28
	BP2081	uvrC	putative excinuclease ABC subunit C
	BP2082	pgsA	putative CDP-diacylglycerol--glycerol-3-phosphate 3-phosphatidyltransferase
	BP2110	-	putative exodeoxyribonuclease III
	BP2184	rpoD	RNA polymerase sigma factor 70
	BP2189	-	putative tRNA synthetase
	BP2193	hfq	putative RNA-binding regulatory protein
	BP2198	hisS	histidyl-tRNA synthetase
	BP2203	valS	valyl-tRNA synthetase
	BP2234	brpL	putative RNA polymerase sigma factor
	BP2267	greA	transcription elongation factor
	BP2322	waaF	heptosyltransferase II
	BP2325	-	putative transferase
	BP2326	-	putative polysaccharide deacetylase
	BP2328	-	putative transferase
	BP2329	-	putative transferase
	BP2331	-	putative transferase
	BP2332	dnaE	DNA polymerase III alpha subunit
	BP2334	-	putative ATP-dependent helicase
	BP2343	-	putative methypurine-DNA glycosylase
	BP2388	kdsA	2-dehydro-3-deoxyphosphooctonate aldolase
	BP2421	pepA	cytosol aminopeptidase
	BP2432	lep	signal peptidase I
	BP2437	algT	RNA polymerase sigma factor
	BP2470	-	seryl-tRNA synthetase
	BP2506	-	DNA repair protein
	BP2508	omlA	outer membrane lipoprotein
	BP2519	-	putative dipeptidase
	BP2546	recA	RecA protein
	BP2572	ihfA	integration host factor alpha-subunit
	BP2573	pheT	phenylalanyl-tRNA synthetase beta chain
	BP2574	pheS	phenylalanyl-tRNA synthetase alpha chain
	BP2633	-	possible exonuclease
	BP2698	-	endonuclease
	BP2791	dnaB	DNA helicase
	BP2795	priB	primosomal replication protein n
	BP2838	-	putative hydrolase
	BP2893	trmU	tRNA (5-methylaminomethyl-2-thiouridylate)-methyltransferase
	BP2914	-	putative RNA polymerase sigma factor
	BP2954	tyrS	tyrosyl-tRNA synthetase
	BP2978	gltX	glutamyl-tRNA synthetase
	BP2983	nrdA	ribonucleoside-diphosphate reductase alpha chain
	BP2984	nrdB	ribonucleoside-diphosphate reductase beta chain
	BP3041	-	putative methionine sulfoxide reductase
	BP3044	lgt	prolipoprotein diacylglyceryl transferase
	BP3056	ung	uracil-DNA glycosylase
	BP3057	-	putative ATP-dependent RNA helicase
	BP3059	cca	tRNA nucleotidyltransferase
	BP3092	-	putative phospholipase D protein
	BP3116	-	putative modification methylase
	BP3117	-	putative restriction endonuclease
	BP3123	pth	peptidyl-tRNA hydrolase
	BP3141	pgm	phosphoglucomutase
	BP3226	glnS	putative glutaminyl-tRNA synthetase
	BP3238	-	putative glycosyl transferase
	BP3240	uvrA2	putative excinuclease ABC subunit
	BP3270	-	putative thiol:disulphide interchange protein (periplasmic)
	BP3292	-	putative primosomal protein
	BP3293	rep	ATP-dependent DNA helicase
	BP3348	drpA	prolyl-tRNA synthetase
	BP3395	-	putative ATP-dependent RNA helicase
	BP3417	ruvC	crossover junction endodeoxyribonuclease
	BP3418	ruvA	holliday junction DNA helicase
	BP3421	ruvB	holliday junction DNA helicase
	BP3422	-	ATP-dependent DNA helicase
	BP3486	nusB	N utilization substance protein B
	BP3558	-	putative chromosome partition protein
	BP3560	dnaL	DNA ligase
	BP3578	nth	endonuclease III
	BP3599	-	putative protein-L-isoaspartate O-methyltransferase
	BP3610	far1	elongation factor G
	BP3611	tuf	elongation factor Tu
	BP3637	infA	translation initiation factor IF-1
	BP3642	rpoA	DNA-directed RNA polymerase alpha chain
	BP3660	uvrA	excinuclease ABC subunit A
	BP3662	ssb	single-strand binding protein
	BP3730	glmU	UDP-N-acetylglucosamine synthesis bifunctional protein
	BP3748	fam	RNA polymerase sigma-32 factor
	BP3836	micA	putative A/G-specific adenine glycosylase
	BP3863	mnmE	putative tRNA modification GTPase
amino acid biosynthesis
	BP0047	metX	homoserine-ortho-acyltransferase
	BP0112	metC	cystathionine beta-lyase
	BP0131	leuA	2-isopropylmalate synthase
	BP0139	ilvA	threonine dehydratase biosynthetic
	BP0155	serA	D-3-phosphoglycerate dehydrogenase
	BP0287	leuA	2-isopropylmalate synthase
	BP0289	ilvD	dihydroxy-acid dehydratase
	BP0368	gdhA	NADP-specific glutamate dehydrogenase
	BP0383	argB	acetylglutamate kinase
	BP0429	-	delta-1-pyrroline-5-carboxylate dehydrogenase precursor
	BP0467	-	acetolactate synthase
	BP0746	proB	glutamate 5-kinase
	BP0773	-	putative acetohydroxyacid synthase large subunit
	BP0789	ilvI	acetolactate synthase isozyme III large subunit
	BP0790	brnP	acetolactate synthase isozyme III small subunit
	BP0791	ilvC	ketol-acid reductoisomerase
	BP0815	metC	cystathionine beta-lyase
	BP0821	hyuB	hydantoin utilization protein B
	BP0822	hyuA	hydantoin utilization protein A
	BP0863	serB	phosphoserine phosphatase
	BP0945	pdxF	phosphoserine aminotransferase
	BP0946	pheA	p-protein [includes: chorismate mutase and prephenate dehydratase]
	BP0947	tyrA	prephenate dehydrogenase
	BP0948	aroA	3-phosphoshikimate 1-carboxyvinyltransferase
	BP0958	cysM	cysteine synthase B
	BP1084	thrB	homoserine kinase
	BP1280	proC	pyrroline-5-carboxylate reductase
	BP1356	leuD	3-isopropylmalate dehydratase small subunit
	BP1417	glnD	[protein-PII] uridylyltransferase
	BP1437	-	probable class-I glutamine amidotransferase
	BP1452	carA	carbamoyl-phosphate synthase small chain
	BP1453	carB	carbamoyl-phosphate synthase large chain
	BP1462	aroC	chorismate synthase
	BP1481	leuC	3-isopropylmalate dehydratase large subunit
	BP1482	leuD	3-isopropylmalate dehydratase small subunit
	BP1483	leuB	3-isopropylmalate dehydrogenase
	BP1484	asd	aspartate-semialdehyde dehydrogenase
	BP1490	trpF	N-(5'-phosphoribosyl)anthranilate isomerase
	BP1538	ilvG	putative acetolactate synthase isozyme II large subunit
	BP1570	dapA	dihydrodipicolinate synthase
	BP1596	glnA	glutamine synthetase
	BP1795	aspC	aromatic-amino-acid aminotransferase
	BP1860	ilvG	acetolactate synthase isozyme II large subunit
	BP1913	ask	aspartokinase
	BP1972	srpH	serine acetyltransferase
	BP2041	proA	putative gamma-glutamyl phosphate reductase
	BP2194	his1	histidinol-phosphate aminotransferase
	BP2210	-	putative amino acid dehydrogenase subunit
	BP2335	argA	putative amino-acid acetyltransferas
	BP2407	ltaE	putative L-allo-threonine aldolase
	BP2509	dapB	dihydrodipicolinate reductase
	BP2543	metE	5-methyltetrahydropteroyltriglutamate--homocyst eine methyltransferase
	BP2654	-	probable dihydrodipicolinate synthase
	BP2702	argH	argininosuccinate lyase
	BP2783	thrC	threonine synthase
	BP2784	-	homoserine dehydrogenase
	BP2858	tyrB	aromatic-amino-acid aminotransferase
	BP2908	aroG	phospho-2-dehydro-3-deoxyheptonate aldolase, Phe-sensitive
	BP2960	argC	N-acetyl-gamma-glutamyl-phosphate reductase
	BP2998	aroD	3-dehydroquinate dehydratase
	BP3004	aroE	shikimate 5-dehydrogenase
	BP3043	ilvD	dihydroxy-acid dehydratase
	BP3066	-	putative methylenetetrahydrofolate reductase
	BP3074	dapF	putative isomerase
	BP3146	-	probable asparagine synthase
	BP3261	trpC	indole-3-glycerol phosphate synthase
	BP3262	trpD	anthranilate phosphoribosyltransferase
	BP3263	trpG	anthranilate synthase component II
	BP3264	trpE	anthranilate synthase component I
	BP3398	ilvE	branched-chain amino acid aminotransferase
	BP3432	cysI	putative sulfite reductase
	BP3537	argG	argininosuccinate synthase
	BP3538	argF	ornithine carbamoyltransferase
	BP3539	argD	putative acetylornithine aminotransferase
	BP3589	trpB	tryptophan synthase beta chain
	BP3590	trpA	tryptophan synthase alpha chain
	BP3594	metH	5-methyltetrahydrofolate--homocysteine methyltransferase
	BP3653	lysA	diaminopimelate decarboxylase
	BP3656	aroK	shikimate kinase I
	BP3657	aroB	3-dehydroquinate synthase
	BP3687	-	putative dihydrodipicolinate synthase
	BP3753	aspB	glutamate synthase [NADPH] large chain precursor
	BP3754	-	glutamate synthase [NADPH] small chain precursor
	BP3766	murA	UDP-N-acetylglucosamine 1-carboxyvinyltransferase
	BP3767	hisG	putative ATP phosphoribosyltransferase
	BP3768	hisD	putative histidinol dehydrogenase
	BP3769	hisC	putative histidinol-phosphate aminotransferase
	BP3770	hisB	putative imidazoleglycerol-phosphate dehydratase
	BP3771	hisH	amidotransferase
	BP3772	hisA	histidine biosynthesis protein
	BP3773	hisF	histidine biosynthesis protein
	BP3807	argJ	arginine biosynthesis bifunctional protein
cofactor biosynthesis
	BP0098	birA	putative biotin protein ligase
	BP0105	lipB	lipoate-protein ligase B
	BP0106	lip	lipoic acid synthetase
	BP0161	ubiE	ubiquinone/menaquinone biosynthesis methyltransferase
	BP0164	aarF	probable ubiquinone biosynthesis protein
	BP0206	thiC	thiamine biosynthesis protein
	BP0238	folK	2-amino-4-hydroxy-6-hydroxymethyldihydropteridi ne pyrophosphokinase
	BP0252	ggt	gamma-glutamyltranspeptidase
	BP0315	gsa	glutamate-1-semialdehyde 2,1-aminomutase
	BP0316	thiE	thiamine-phosphate pyrophosphorylase
	BP0317	thiD	phosphomethylpyrimidine kinase
	BP0386	-	putative thioredoxin
	BP0471	htrP	3,4-dihydroxy-2-butanone 4-phosphate synthase
	BP0605	grxC	glutaredoxin 3
	BP0610	thiF	adenylyltransferase
	BP0677	hemA	glutamyl-tRNA reductase
	BP0679	hemK	heme biosynthesis protein
	BP0751	cel	octaprenyl-diphosphate synthase
	BP0865	ispD	4-diphosphocytidyl-2c-methyl-D-erythritol synthase
	BP0866	ispF	2C-methyl-D-erythritol 2,4-cyclodiphosphate synthase
	BP0942	pufX	3-demethylubiquinone-9 3-methyltransferase
	BP0990	ads	FolD bifunctional protein [includes: methylenetetrahydrofolate dehydrogenase and methylenetetrahydrofolate cyclohydrolase]
	BP1015	chlG	molybdopterin biosynthesis protein
	BP1055	cysG	siroheme synthase
	BP1060	ubiD	3-octaprenyl-4-hydroxybenzoate carboxy-lyase
	BP1076	dhpS	dihydropteroate synthase
	BP1210	apbE	thiamine biosynthesis lipoprotein precursor
	BP1263	fipA	thioredoxin 1
	BP1270	-	putative glutathione S-transferase
	BP1297	-	putative lipoate-protein ligase A
	BP1412	dedC	FolC bifunctional protein [includes: folylpolyglutamate synthase and dihydrofolate synthase]
	BP1423	rth	undecaprenyl pyrophosphate synthetase
	BP1425	dxr	1-deoxy-D-xylulose 5-phosphate reductoisomerase
	BP1464	mobB	molybdopterin-guanine dinucleotide biosynthesis protein B
	BP1465	bisB	molybdopterin biosynthesis protein
	BP1466	chlB	molybdopterin-guanine dinucleotide biosynthesis protein A
	BP1499	gsh-II	glutathione synthetase
	BP1595	-	putative porphyrin oxidoreductase
	BP1713	trxC	thioredoxin 2
	BP1728	-	putative glutaredoxin
	BP1751	dfp	DNA/pantothenate metabolism flavoprotein
	BP1754	ribF	riboflavin biosynthesis protein
	BP1813	pdxA	putative pyridoxal phosphate biosynthetic protein
	BP1816	panD	aspartate 1-decarboxylase precursor
	BP1933	-	putative pimeloyl-CoA synthetase
	BP2078	pdxJ	pyridoxal phosphate biosynthetic protein
	BP2079	acpS	putative holo-[acyl-carrier protein] synthase
	BP2162	-	putative biotin synthesis protein
	BP2164	-	putative 8-amino-7-oxononanoate synthase
	BP2165	bioA	adenosylmethionine-8-amino-7-oxononanoate aminotransferase
	BP2283	hcz	quinone oxidoreductase
	BP2310	hemF	coproporphyrinogen III oxidase
	BP2440	acpP	acyl carrier protein
	BP2500	-	putative thioredoxin
	BP2503	hemH	ferrochelatase
	BP2522	folD	FolD bifunctional protein [includes: methylenetetrahydrofolate dehydrogenase and methylenetetrahydrofolate cyclohydrolase]
	BP2536	-	putative uroporphyrinogen-III synthase
	BP2537	HemC	porphobilinogen deaminase
	BP2554	fabG	probable 3-oxoacyl-[acyl-carrier protein] reductase
	BP2705	-	putative molybdenum-binding protein
	BP2706	moaA	molybdenum cofactor biosynthesis protein
	BP2707	moeA	molybdopterin cofactor biosynthesis protein
	BP2708	moaB	molybdenum cofactor biosynthesis protein
	BP2709	moaE	molybdopterin converting factor
	BP2710	moaD	molybdopterin converting factor
	BP2711	moaC	molybdenum cofactor biosynthesis protein
	BP2718	-	biotin synthase
	BP2798	dxs	1-deoxy-D-xylulose 5-phosphate synthase
	BP2850	panB	probable 3-methyl-2-oxobutanoate hydroxymethyltransferase
	BP2874	ribC	riboflavin synthase alpha chain
	BP2948	-	riboflavin biosynthesis protein ribd [includes: diaminohydroxyphosphoribosylaminopyrimidine deaminase
	BP2991	-	acyl carrier protein
	BP3107	-	putative gamma-glutamyltranspeptidase
	BP3126	ipk	4-diphosphocytidyl-2-C-methyl-D-erythritol kinase
	BP3155	folA	dihydrofolate reductase
	BP3251	pdxH	pyridoxamine 5'-phosphate oxidase
	BP3274	folB	dihydroneopterin aldolase
	BP3291	hemE	uroporphyrinogen decarboxylase
	BP3471	coaD	phosphopantetheine adenylyltransferase
	BP3484	ribB	putative 3,4-dihydroxy-2-butanone 4-phosphate synthase
	BP3485	ribH	putative 6,7-dimethyl-8-ribityllumazine synthase
	BP3487	thiL	putative thiamine-monophosphate kinase
	BP3597	thiG	thiazole biosynthesis protein
	BP3598	thiD	putative phosphomethylpyrimidine kinase
	BP3648	hemB	putative delta-aminolevulinic acid dehydratase
	BP3817	coaE	putative dephospho-CoA kinase
central/intermediary metabolism
	BP0038	gloA	lactoylglutathione lyase
	BP0053	-	putative aspartate/glutamate racemase
	BP0185	dcd	deoxycytidine triphosphate deaminase
	BP0264	apt	adenine phosphoribosyltransferase
	BP0324	apaH	diadenosine-tetraphosphatase
	BP0453	-	low-specificity D-threonine aldolase
	BP0579	maiA	maleate cis-trans isomerase
	BP0603	gpsA	glycerol-3-phosphate dehydrogenase [NAD(P)+]
	BP0665	-	thymidine diphosphoglucose 4,6-dehydratase
	BP0666	glmS	glucosamine--fructose-6-phosphate aminotransferase [isomerizing]
	BP0718	-	carboxyvinyl-carboxyphosphonate phosphorylmutase
	BP0721	-	probable aminotransferase
	BP0731	nspC	carboxynorspermidine decarboxylase
	BP0753	hyuA	putative hydantoin utilization protein A
	BP0754	hyuB	hydantoin utilization protein B
	BP0868	fbp	fructose-1,6-bisphosphatase
	BP0873	tpm	thiopurine S-methyltransferase
	BP0949	cmk	cytidylate kinase
	BP0970A	cysD	sulfate adenylyltransferase subunit 2
	BP1052	upp	uracil phosphoribosyltransferase
	BP1064	maeB	NADP-dependent malic enzyme
	BP1068	phoT	phosphate transport ATP-binding protein
	BP1069	phoT	phosphate transport system permease protein
	BP1070	phoW	phosphate transport system permease protein
	BP1071	phoS	phosphate-binding periplasmic protein precursor
	BP1072	ppk	polyphosphate kinase
	BP1073	ppx	exopolyphosphatase
	BP1075	mrsA	phosphoglucomutase/phosphomannomutase
	BP1120	maeB	NADP-dependent malic enzyme
	BP1149	phbC	poly-beta-hydroxybutyrate polymerase
	BP1150	phbB	acetoacetyl-CoA reductase
	BP1185	aatA	aspartate aminotransferase
	BP1207	-	N-acyl-D-glutamate deacylase
	BP1219	-	putative phytoene synthase
	BP1220	-	putative phytoene synthase
	BP1256	-	putative carboxymethylenebutenolidase
	BP1260	glnE	glutamate-ammonia-ligase adenylyltransferase
	BP1321	pdxK	pyridoxine kinase
	BP1328	glgB	1,4-alpha-glucan branching enzyme
	BP1348	citE	putative citrate lyase beta chain
	BP1421	pyrH	uridylate kinase
	BP1436	pps	phosphoenolpyruvate synthase
	BP1451	talB	transaldolase B
	BP1578	gmK	guanylate kinase
	BP1739	cphA	cyanphycin synthetase
	BP1740	cphA	cyanophycin synthetase
	BP1763	dapE	succinyl-diaminopimelate desuccinylase
	BP1764	dapD	2,3,4,5-tetrahydropyridine-2-carboxylate N-succinyltransferase
	BP1847	tmk	thymidylate kinase
	BP1895	oplaH	5-oxoprolinase
	BP1940	nemA	N-ethylmaleimide reductase
	BP1955	maiA	maleate cis-trans isomerase
	BP1971	pgi	putative glucose-6-phosphate isomerase
	BP2085	aceA	putative isocitrate lyase
	BP2120	gor	putative glutathione reductase
	BP2157	acoD	aldehyde dehydrogenase
	BP2199	gcpE	1-hydroxy-2-methyl-2-(E)-butenyl4-diphosphate synthase
	BP2202	ndk	nucleoside diphosphate kinase
	BP2311	nadD	putative nicotinate-nucleotide adenylyltransferase
	BP2339	rpiA	ribose 5-phosphate isomerase a
	BP2386	eno	enolase
	BP2417	-	putative oxidoreductase
	BP2449	-	putative exported hydrolase
	BP2454	-	putative oxidoreductase
	BP2474	trxB	thioredoxin reductase
	BP2505	ppnK	putative kinase
	BP2533	ppa	inorganic pyrophosphatase
	BP2601	-	probable alcohol dehydrogenase
	BP2700	-	putative NAD synthetase
	BP2759	-	putative thiolase
	BP2769	adK	adenylate kinase
	BP2770	-	probable short-chain dehydrogenase
	BP2785	-	putative aminotransferase
	BP2799	-	probable geranyltranstransferase
	BP2820	-	putative alcohol dehydrogenase
	BP2841	-	putative short-chain dehydrogenase
	BP2853	-	probable short chain dehydrogenase
	BP2854	-	probable short chain dehydrogenase
	BP2864	-	putative alcohol dehydrogenase
	BP2875	-	amidase
	BP2904	glcE	glycolate oxidase subunit
	BP2905	glcD	glycolate oxidase subunit
	BP2952	glyA	serine hydroxymethyltransferase
	BP2966	-	probable carboxylesterase
	BP2971	-	putative hydrolase
	BP3068	acyH	adenosylhomocysteinase
	BP3071	metK	S-adenosylmethionine synthetase
	BP3157	-	omega-amino acid--pyruvate aminotransferase
	BP3332	garK	glycerate kinase
	BP3349	nudH	putative Nudix hydrolase
	BP3425	-	putative carbonic anhydrase
	BP3426	-	putative amidase
	BP3456	maeB	NADP-dependent malic enzyme
	BP3492	dgkA	putative diacylglycerol kinase
	BP3571	-	putative aminotransferase
	BP3583	pncB	pututative nicotinate phosphoribosyltransferase
	BP3587	relA	putative GTP pyrophosphokinase
	BP3725	nadC	putative nicotinate-nucleotide pyrophosphorylase
small molecule degradation
	BP0123	-	putative cAMP phosphodiesterase
	BP0130	-	amidase
	BP0190	-	probable orn/arg/lys decarboxylase
	BP0195	gcvT	glycine cleavage system T protein
	BP0196	gcvH	glycine cleavage system H protein
	BP0197	gcvP	glycine cleavage system P protein
	BP0217	-	3-hydroxybutyryl-CoA dehydrogenase
	BP0221	catI	3-oxoadipate CoA-transferase subunit A
	BP0222	catJ	3-oxoadipate CoA-transferase subunit B
	BP0223	catC2	methylmuconolactone isomerase
	BP0225	catD2	3-oxoadipate enol-lactone hydrolase
	BP0231	pcaC	4-carboxymuconolactone decarboxylase
	BP0285	-	putative acetyl esterase
	BP0417	-	probable enoyl-CoA hydratase
	BP0447	-	acetyl-CoA acetyltransferase
	BP0451	argM	succinylornithine transaminase
	BP0464	idnO	gluconate 5-dehydrogenase
	BP0474	-	choloylglycine hydrolase
	BP0538	-	arginase
	BP0539	-	ornithine aminotransferase
	BP0544	-	putative 4-oxalocrotonate tautomerase
	BP0547	-	putative lysine decarboxylase
	BP0556	hmgcL	hydroxymethylglutaryl-CoA lyase
	BP0618	lpd	dihydrolipoamide dehydrogenase
	BP0634	-	acyl-CoA dehydrogenase
	BP0635	-	probable enoyl-CoA hydratase
	BP0661	-	putative acetyl-CoA synthetase
	BP0669	-	probable enoyl-CoA hydratase/3-hydroxyacyl-CoA dehydrogenase, bifunctional enzyme
	BP0672	-	acetyl-CoA synthetase
	BP0683	-	4,5-dihydroxyphthalate decarboxylase
	BP0722	-	probable amidase
	BP0755	-	putative amino acid deaminase
	BP0757	gabD	succinate-semialdehyde dehydrogenase [NADP+]
	BP0798	tdcB	threonine dehydratase catabolic
	BP0806	-	methylaspartate ammonia-lyase
	BP0878	-	putative phospholipase
	BP0894	pmi	putative mannose-6-phosphate isomerase
	BP0919	gabD	putative succinate-semialdehyde dehydrogenase [NADP+]
	BP0921	citB	citrate utilization protein B
	BP0999	tkt	transketolase 1
	BP1003	ack	acetate kinase
	BP1159	-	putative 2-pyrone-4,6-dicarboxylic acid hydrolase
	BP1176	aruE	putative succinylglutamate desuccinylase
	BP1221	alnB	alanine racemase, catabolic
	BP1233	-	putative tryptophan oxygenase
	BP1238	-	putative glutathione-S-transferase
	BP1258	sdaA	L-serine dehydratase 1
	BP1323	-	probable alpha amylase
	BP1326	-	probable alpha amylase
	BP1327	glgX	probable glycosyl hydrolase
	BP1339	-	probable phospholipase
	BP1446	-	enoly-CoA hydratase
	BP1447	mmsB	3-hydroxyisobutyrate dehydrogenase
	BP1516	fmdA	formamidase
	BP1531	-	putative arginase
	BP1537	gcdH	glutaryl-CoA dehydrogenase
	BP1583	amn	putative nucleosidase
	BP1635	-	putative arylsulfatase protein
	BP1665	tfdA	alpha-ketoglutarate-dependent 2,4-dichlorophenoxyacetate dioxygenase
	BP1731	ugpQ	glycerophosphoryl diester phosphodiesterase
	BP1733	apeA	acyl-CoA thioesterase I precursor
	BP1758	-	probable fatty acid desaturase
	BP1782	-	probable enoyl-CoA hydratase/isomerase
	BP1788	pcaI	3-oxoadipate CoA-transferase subunit A
	BP1789	pcaJ	3-oxoadipate CoA-transferase subunit B
	BP1808	paaG	probable enoyl-CoA hydratase
	BP1818	dadA	D-amino acid dehydrogenase small subunit
	BP1857	gdh	glutamate dehydrogenase
	BP1861	citE	citrate lyase beta chain
	BP1976	gabD	succinate-semialdehyde dehydrogenase [NADP+]
	BP1977	goaG	4-aminobutyrate aminotransferase
	BP2091	-	putative dioxygenase hydroxylase component
	BP2092	-	putative dioxygenase component
	BP2291	-	tartrate dehydrogenase
	BP2298	-	aminobutyrate aminotransferase
	BP2300	-	putative acetylpolyamine aminohydrolase
	BP2301	-	putative amidohydrolase
	BP2675	paaK	phenylacetate-coenzyme A ligase
	BP2676	paaI	phenylacetic acid degradation protein
	BP2677	paaG	probable enoyl-CoA hydratase
	BP2681	paaD	phenylacetic acid degradation protein
	BP2682	paaC	phenylacetic acid degradation protein
	BP2683	paaB	phenylacetic acid degradation protein
	BP2684	paaA	phenylacetic acid degradation protein
	BP2749	putA	bifunctional proline oxidoreductase/transcriptional repressor
	BP2811	fadD	long-chain-fatty-acid--CoA ligase
	BP2993	-	putative carbohydrate kinase
	BP3009	-	putative D-amino acid dehydrogenase small subunit
	BP3063	-	putative aminohydrolase
	BP3134	hmgA	homogentisate 1,2-dioxygenase
	BP3135	fah	fumarylacetoacetase
	BP3166	ureG	urease accessory protein
	BP3167A	ureE	urease accessory protein
	BP3168	ureC	urease alpha subunit
	BP3169	ureB	urease beta subunit
	BP3170	ureJ	urease accessory protein
	BP3171	ureA	urease gamma subunit
	BP3172	ureD	urease accessory protein
	BP3420	-	putative serine/threonine dehydratase
	BP3455	-	putative taurine dioxygenase
	BP3624	-	putative aldehyde dehydrogenase
	BP3680	glc	malate synthase G
	BP3695	-	putative hydroxymethylglutaryl-CoA lyase
	BP3713	-	putative amidase
	BP3750	-	putative esterase
	BP3825	glpK	glycerol kinase
	BP3847	-	putative hydroxymethylglutaryl-CoA lyase
	BP3856	-	putative taurine catabolism dioxygenase
energy metabolism
	BP0065	-	putative ferredoxin
	BP0215	ppc	phosphoenolpyruvate carboxylase
	BP0248	fumC	fumarate hydratase class II
	BP0259	cyd-1	cytochrome D ubiquinol oxidase subunit I
	BP0260	cyd-2	cytochrome D ubiquinol oxidase subunit II
	BP0275	petC	cytochrome C1 precursor
	BP0276	cytB	cytochrome B
	BP0277	petA	ubiquinol-cytochrome C reductase iron-sulfur subunit
	BP0318	rubA	rubredoxin
	BP0351	-	putative ferredoxin
	BP0353	-	putative ferredoxin
	BP0379	ldh	putative L-lactate dehydrogenase
	BP0484	lctD	L-lactate dehydrogenase
	BP0586	-	ferredoxin
	BP0607	gpm	phosphoglycerate mutase 1
	BP0651	dld	D-lactate dehydrogenase
	BP0684A	-	probable 2Fe-2S ferredoxin
	BP0692	-	cytochrome C
	BP0801	tpi	triosephosphate isomerase
	BP0824	-	azurin
	BP0841	nuoA	probable NADH-ubiquinone oxidoreductase chain 3
	BP0842	nuoB	NADH-ubiquinone oxidoreductase, 20 kDa subunit
	BP0843	nuoC	respiratory-chain NADH dehydrogenase, 30 kDa subunit
	BP0844	nuoD	respiratory-chain NADH dehydrogenase, 49 kDa subunit
	BP0845	nuoE	respiratory-chain NADH dehydrogenase I, 24 kDa subunit
	BP0846	nuoF	respiratory-chain NADH dehydrogenase, 51 kDa subunit
	BP0847	nuoG	NADH-ubiquinone oxidoreductase, 75 kDa subunit
	BP0848	nuoH	NADH-ubiquinone oxidoreductase, chain H
	BP0849	nuoI	NADH-ubiquinone oxidoreductase, chain I
	BP0850	nuoJ	NADH-ubiquinone oxidoreductase, chain J
	BP0851	nuoK	NADH-ubiquinone oxidoreductase, chain K
	BP0852	nuoL	NADH-ubiquinone oxidoreductase, chain L
	BP0853	nuoM	NADH-ubiquinone oxidoreductase, chain M
	BP0854	nuoN	NADH-ubiquinone oxidoreductase, chain N
	BP0898	-	putative ferredoxin
	BP0961	etfB	electron transfer flavoprotein beta-subunit
	BP0962	etfA	electron transfer flavoprotein alpha-subunit
	BP0993	aceE	pyruvate dehydrogenase E1 component
	BP0994	aceF	dihydrolipoamide acetyltransferase component of pyruvate dehydrogenase complex
	BP0995	lpd	dihydrolipoamide dehydrogenase
	BP1000	gap	glyceraldehyde 3-phosphate dehydrogenase
	BP1001	pgk	phosphoglycerate kinase
	BP1121	aceE	pyruvate dehydrogenase E1 component
	BP1124	odhA	2-oxoglutarate dehydrogenase E1 component
	BP1125	odhB	2-oxoglutarate dehydrogenase complex, E2 component
	BP1126	odhL	2-oxoglutarate dehydrogenase complex, E3 component
	BP1195	-	ferredoxin
	BP1293	lctD	putative L-lactate dehydrogenase
	BP1455	gpmB	probable phosphoglycerate mutase 2
	BP1472	fdhA	formate dehydrogenase large subunit precursor
	BP1475	fdhC	formate dehydrogenase subunit C precursor
	BP1513	-	formate dehydrogenase
	BP1519	cbbA	fructose-bisphosphate aldolase
	BP1579	-	putative cytochrome C
	BP1580	-	probable cytochrome C
	BP1606	fpr	ferredoxin--NADP reductase
	BP1669	lldA	lactate dehydrogenase
	BP1804	fdx	ferredoxin, 2Fe-2S
	BP1961	-	putative flavocytochrome
	BP2009	-	putative cytochrome c
	BP2014	acnA	putative aconitate hydratase
	BP2021	acnB	putative aconitate hydratase
	BP2170	-	probable cytochrome C oxidase subunit
	BP2171	-	putative cytochrome C oxidase subunit (periplasmic protein)
	BP2172	-	putative cytochrome C oxidase subunit
	BP2173	-	putative ferredoxin
	BP2212	fhp	flavohemoprotein
	BP2358	gltA	citrate synthase
	BP2360	sdhB	succinate dehydrogenase iron-sulfur protein
	BP2361	sdhA	succinate dehydrogenase flavoprotein subunit
	BP2362	sdhD	succinate dehydrogenase hydrophobic membrane anchor protein
	BP2363	cybA	succinate dehydrogenase cytochrome B subunit
	BP2365	mdH	malate dehydrogenase
	BP2368	prpC	2-methylcitrate synthase
	BP2369	acn	probable methyl-cis-aconitic acid hydratase
	BP2371	prpD	2-methylcitrate dehydratase
	BP2403	-	putative electron transfer flavoprotein-ubiquinone oxidoreductase
	BP2405	-	putative cytochrome p450 oxidoreductase
	BP2488	icd	isocitrate dehydrogenase [NADP]
	BP2490	-	putative cytochrome
	BP2491	-	putative cytochrome
	BP2540	sucD	succinyl-CoA synthetase, alpha chain
	BP2541	sucC	Succinyl-CoA synthetase, beta chain
	BP2644	-	putative glycerol-3-phosphate dehydrogenase
	BP2728	-	cytochrome ubiquinol oxidase subunit IV
	BP2729	-	cytochrome ubiquinol oxidase subunit III
	BP2730	-	cytochrome ubiquinol oxidase subunit I
	BP2780	-	putative malate dehydrogenase
	BP2889	-	putative c'cytochrome
	BP2897	nntA1	NAD(P) transhydrogenase, subunit alpha part 1
	BP2930	cyoD	cytochrome 0 ubiquinol oxidase
	BP2931	cyoC	cytochrome O ubiquinol oxidase
	BP2932	cyoB	ubiquinol oxidase polypeptide I
	BP2933	cyoA	putative ubiquinol oxidase polypeptide II
	BP2999	-	thioredoxin
	BP3042	cyt	cytochrome c-552 precursor
	BP3142	pgi	glucose-6-phosphate isomerase
	BP3177	-	putative ammonia lyase
	BP3224	-	putative cytochrome oxidase
	BP3225	-	putative transmembrane cytochrome oxidase
	BP3281	-	putative inner membrane ATP synthase protein
	BP3282	atpB	ATP synthase A chain
	BP3283	atpE	ATP synthase c chain
	BP3284	atpF	ATP synthase B chain
	BP3285	atpH	ATP synthase delta chain
	BP3286	atpA	ATP synthase alpha chain
	BP3287	atpG	ATP synthase gamma chain
	BP3288	atpD	ATP synthase beta chain
	BP3289	atpC	ATP synthase epsilon chain
	BP3333	pykA	pyruvate kinase
	BP3470	fdx	ferredoxin
	BP3491	ndh	putative NADH dehydrogenase
	BP3581	-	putative ferredoxin--NADP reductase
	BP3582	-	ferredoxin
	BP3650	-	putative cytochrome C precursor
	BP3652	-	putative cytochrome c asssembly protein
	BP3740	coIII	putative cytochrome c oxidase, subunit III
	BP3743	coxA	cytochrome c oxidase polypeptide I
	BP3751	adhI	alcohol dehydrogenase class III
fatty acid metabolism
	BP0448	accB	carboxyltransferase subunit of acetyl-CoA carboxylase
	BP0449	FabG	biotin carboxylase subunit of acetyl-CoA carboxylase
	BP0889	accC	biotin carboxylase
	BP1002	envM	enoyl-[acyl-carrier-protein] reductase [NADH]
	BP1128	fabG	3-oxoacyl-[acyl-carrier protein] reductase
	BP1430	fabZ	(3R)-hydroxymyristol-[acyl carrier protein] dehydratase
	BP1672	fabG	3-oxoacyl-[acyl-carrier protein] reductase
	BP1785	fabG	3-oxoacyl-[acyl-carrier protein] reductase
	BP1910	accA	acetyl-coenzyme A carboxylase carboxyl transferase subunit alpha
	BP2062	-	putative malonyl-CoA decarboxylase
	BP2409	-	acetyl-coenzyme A synthetase
	BP2439	fabF	3-oxoacyl-[acyl-carrier-protein] synthase II
	BP2441	fabG	3-oxoacyl-[acyl-carrier protein] reductase
	BP2442	fabD	malonyl CoA-acyl carrier protein transacylase
	BP2443	fabH	3-oxoacyl-[acyl-carrier-protein] synthase III
	BP2444	-	putative fatty acid synthesis protein
	BP2550	-	putative enoyl-CoA hydratase
	BP2996	fabG	biotin carboxylase
	BP2997	fabE	biotin carboxyl carrier protein of acetyl-CoA carboxylase
	BP3215	envM	enoyl-[acyl-carrier-protein] reductase [NADH]
	BP3591	accD	acetyl-coenzyme A carboxylase carboxyl transferase subunit beta
ribonucleotide biosynthesis
	BP0242	purG	phosphoribosylformylglycinamidine cyclo-ligase
	BP0321	pyrB	aspartate carbamoyltransferase
	BP0322	pyrC	dihydroorotase
	BP0370	pyrE	orotate phosphoribosyltransferase
	BP0702	purT	phosphoribosylglycinamide formyltransferase 2
	BP1360	-	putative ketopantoate reductase
	BP1415	purF	amidophosphoribosyltransferase
	BP1521	purC	phosphoribosylaminoimidazole-succinocarboxamide synthase
	BP1526	purE	phosphoribosylaminoimidazole carboxylase catalytic subunit
	BP1527	purK	phosphoribosylaminoimidazole carboxylase ATPase subunit
	BP2188	adeK	adenylosuccinate synthetase
	BP2309	purD	phosphoribosylamine--glycine ligase
	BP2389	pyrG	CTP synthase
	BP2514	purU	putative formyltetrahydrofolate deformylase
	BP2562	pyrB	aspartate transcarbamoylase
	BP2578	dnaS	deoxyuridine 5'-triphosphate nucleotidohydrolase
	BP2624	guaA	GMP synthase [glutamine-hydrolyzing]
	BP2625	guaB	inosine-5'-monophosphate dehydrogenase
	BP2668	purL	phosphoribosylformylglycinamidine synthase
	BP2890	purB	adenylosuccinate lyase
	BP3035	pyrC	dihydroorotase
	BP3125	prs	ribose-phosphate pyrophosphokinase
	BP3154	-	putative thymidylate synthase
	BP3254	-	putative formyltetrahydrofolate deformylase
	BP3416	purH	bifunctional purine biosynthesis protein PurH
	BP3442	pyrD	dihydroorotate dehydrogenase
	BP3490	pyrF	putative orotidine 5'-phosphate decarboxylase
cell surface
	BP0018	-	putative membrane protein
	BP0020	-	putative peptidoglycan binding protein
	BP0043	-	putative exported protein
	BP0045	-	putative membrane protein
	BP0050	ampG	putative integral membrane signal transducer protein
	BP0067	-	integral membrane protein
	BP0068	-	putative membrane protein
	BP0069	-	putative exported protein
	BP0077	-	putative exported protein
	BP0078	-	putative membrane protein
	BP0082	bplL	lipopolysaccharide biosynthesis protein
	BP0085	bplI	lipopolysaccharide biosynthesis protein
	BP0086	bplH	putative glycosyl transferase
	BP0087	bplG	probable sugar transferase
	BP0088	bplF	lipopolysaccharide biosynthesis protein
	BP0089	bplE	probable glycosyl transferase
	BP0090	bplD	UDP-N-acetylglucosamine 2-epimerase
	BP0091	bplC	lipopolysaccharide biosynthesis protein
	BP0092	bplB	probable acetyltransferase
	BP0093	bplA	probable oxidoreductase
	BP0094	rfaC	probable heptosyltransferase
	BP0095	kdtA	3-deoxy-D-manno-octulosonic-acid transferase
	BP0096	-	putative exported protein
	BP0099	-	putative integral membrane protein
	BP0101A	-	putative exported protein
	BP0102	-	putative penicillin-binding protein precursor
	BP0107	rfbC	dTDP-4-dehydrorhamnose 3,5-epimerase
	BP0108	rfbD	dTDP-4-dehydrorhamnose reductase
	BP0109	rfbB	dTDP-glucose 4,6-dehydratase
	BP0114	-	putative exported protein
	BP0132	-	putative membrane protein
	BP0148	-	putative exported protein
	BP0156	-	putative exported protein
	BP0162	-	putative membrane protein
	BP0168	-	putative membrane protein
	BP0169	-	putative exported protein
	BP0173	-	putative exported protein
	BP0177	-	putative exported protein
	BP0181	-	putative exported protein
	BP0183	-	putative exported protein
	BP0184	-	putative exported protein
	BP0191	-	putative exported protein
	BP0200	-	putative exported protein
	BP0205	-	putative exported protein
	BP0235	-	putative membrane protein
	BP0237	-	putative exported protein
	BP0245	dedA	putative membrane protein
	BP0249	-	putative membrane protein
	BP0250	-	putative exported protein
	BP0254	-	putative exported protein
	BP0261	-	putative exported protein
	BP0266	-	putative exported protein
	BP0325	-	putative membrane protein
	BP0326	mtgA	monofunctional biosynthetic peptidoglycan transglycosylase
	BP0334	-	putative exported protein
	BP0337	-	putative exported protein
	BP0338	-	putative membrane protein
	BP0357	-	putative membrane protein
	BP0358	-	putative membrane protein
	BP0362	-	CDP-6-deoxy-delta-3,4-glucoseen reductase
	BP0364	-	putative exported protein
	BP0367	-	putative membrane protein
	BP0374	envB	rod shape-determining protein
	BP0375	mreC	rod shape-determining protein
	BP0376	mreD	rod shape-determining protein
	BP0377	mrdA	penicillin-binding protein 2
	BP0378	mrdB	rod shape-determining protein
	BP0385	-	putative exported protein
	BP0387	-	putative exported protein
	BP0394	-	putative membrane protein
	BP0395	-	putative exported protein
	BP0396	-	putative membrane protein
	BP0398	-	putative membrane protein
	BP0399	-	putative glycosyl transferase
	BP0403	-	putative exported protein
	BP0405	-	putative membrane protein
	BP0415	-	putative membrane protein
	BP0418	-	putative exported protein
	BP0427	-	putative exported protein
	BP0452	-	putative exported protein
	BP0454	-	putative exported protein
	BP0455	-	putative membrane protein
	BP0459	-	putative membrane protein
	BP0469	-	putative membrane protein
	BP0480	-	putative membrane protein
	BP0486	-	putative exported protein
	BP0495	-	probable inner-membrane protein
	BP0504	-	putative exported protein
	BP0510	-	putative membrane protein
	BP0516	-	putative exported protein
	BP0520	-	putative exported protein
	BP0531	-	putative exported protein
	BP0542	-	putative exported protein
	BP0557	-	putative membrane protein
	BP0561	-	putative exported protein
	BP0562	-	putative exported protein
	BP0570	-	putative exported protein
	BP0589	-	putative exported protein
	BP0593	-	putative exported protein
	BP0596	-	putative membrane protein
	BP0597	-	putative membrane protein
	BP0612	-	putative exported protein
	BP0615	-	putative exported protein
	BP0633	-	putative exported protein
	BP0641	-	putative exported protein
	BP0649	-	putative exported protein
	BP0654	-	putative exported protein
	BP0664	-	putative exported protein
	BP0671	-	putative exported protein
	BP0682	-	putative exported protein
	BP0689	-	putative lipoprotein
	BP0698	-	putative exported protein
	BP0699	-	putative exported protein
	BP0706	-	putative membrane protein
	BP0708	-	putative membrane protein
	BP0712	-	putative membrane protein
	BP0732	-	putative exported protein
	BP0735	-	putative exported protein
	BP0770	-	putative membrane protein
	BP0771	-	putative exported protein
	BP0780	-	putative membrane protein
	BP0782	-	putative exported protein
	BP0785	-	putative mechanosensitive channel protein
	BP0793	-	putative lipoprotein
	BP0796	-	putative lipoprotein
	BP0807	-	putative exported protein
	BP0810	-	putative exported protein
	BP0817	-	putative exported protein
	BP0819	-	putative exported protein
	BP0835	-	putative membrane protein
	BP0836	-	putative exported protein
	BP0840	-	outer membrane porin protein precursor
	BP0855	-	putative membrane protein
	BP0861	-	putative exported protein
	BP0870	-	putative exported protein
	BP0874	vir-18	vir-repressed protein
	BP0875	-	putative exported protein
[truncated: 1,830 more rows]
