# Supplementary material for: Comparative genomics of prevaccination and modern Bordetella pertussis strains
Source: BMC Genomics. 2010 Nov 11;11:627. doi: 10.1186/1471-2164-11-627 (PMC3018138; doi:10.1186/1471-2164-11-627)
Supplement: Additional file 5 — Supplementary table S4.xlsx. Shows allelic polymorphisms found in pathogenicity-associated genes [file 1471-2164-11-627-S5.XLSX]

## Sheet: Table S4. Alleles path-assoc
Table S4. Allelic polymorhisms found in pathogenicity-associated genes1.
		Allele number
gene	locus	Tohama I	B1193	B0558	B1834	B1920	B1831	B1917	nr of alleles found in this study	total known alleles	(putative) product or function	references
sphB1	BP0216	1	2	1	1	1	1	1	2	2	autotransporter subtilisin-like protease	This work
bhuR	BP0347	1	2	1	1	1	1	1	2	2	outer membrane heme receptor	This work
btcAP/bteAP	BP0499P/BP0500P	1	1	1	2	2	2	2	2	2	promotor region type III secretion system	This work
bteA	BP0500	1	2	1	1	1	1	1	2	2	type III secretion toxin	This work
-	BP0529	1	2	1	1	1	1	1	2	2	autotransporter	This work
bfrF	BP0736	1	2	1	1	1	1	1	2	2	ferric siderophore receptor	This work
cyaA	BP0760	1	2	1	1	1	1	1	2	3	bifunctional hemolysin-adenylate cyclase precursor	This work, 42
prn	BP1054	1	7	1	2	2	2	2	3	13	pertactin precursor	This work, 1.
sphB3	BP1110	1	2	1	1	1	1	1	2	2	serine protease	This work
fim2	BP1119	1	2	1	1	1	1	1	2	2	serotype 2 fimbrial subunit precursor	This work,26.
tcfAP	BP1201P	1	2	2	2	2	2	2	2	2	tracheal colonization factor precursor	This work
fim3	BP1568	1	1	1	1	1	2	2	2	4	serotype 3 fimbrial subunit precursor	This work, 57.
bvgS	BP1877	1	2	2	2	2	2	2	2	3	virulence sensor protein	This work, 28, 58.
fhaB	BP1879	1	3	1	1	1	1	1	2	3	filamentous hemagglutinin	This work, 26.
fimD	BP1883	1	2	2	2	2	2	2	2	2	fimbrial adhesin	This work, 28.
bfrI	BP1962	1	1	1	2	2	∆	∆	2	2	ferrisiderophore receptor	This work
bscC	BP2235	1	2	1	1	1	1	1	2	2	type III secretion protein	This work
bscW	BP2236	1	2	1	1	1	1	1	2	2	type III secretion protein	This work
bscI	BP2249	1	1	1	1	1	2	2	2	2	type III secretion protein	This work
bopB	BP2252	1	2	1	1	1	1	1	2	2	type III secretion outer protein B	This work
bllY	BP3040	1	2	1	3	3	1	1	3	3	putative hemolysin	This work, 28.
dnt	BP3439	1	2	1	1	1	1	1	2	2	dermonecrotic toxin	This work
ptxA	BP3783	2	4	2	1	1	1	1	3	8	pertussis toxin subunit 1 precursor	This work, 16.
ptxP	BP3783P	1	2	1	1	1	3	3	3	14	promotor region pertussis toxin	This work, 1.
ptxB	BP3784	1	2	2	2	2	2	2	2	2	pertussis toxin subunit 2 precursor	This work, 28.
ptxC	BP3787	1	1	1	1	1	2	2	2	2	pertussis toxin subunit 3 precursor	This work, 26.
ptlB	BP3789	1	1	2	1	1	1	1	2	2	pertussis toxin transport protein	This work
