# Supplementary material for: Comparative genomics of prevaccination and modern Bordetella pertussis strains
Source: BMC Genomics. 2010 Nov 11;11:627. doi: 10.1186/1471-2164-11-627 (PMC3018138; doi:10.1186/1471-2164-11-627)
Supplement: Additional file 6 — Supplementary table S5.xlsx. Shows alleles which distinguish strains isolated before and after the introduction of vaccination [file 1471-2164-11-627-S6.XLSX]

## Sheet: Table S5. Alleles
Table S5. Alleles which distinguish strains isolated before and after the introduction of vaccination1
				pre		post
gene	locus	type of polymorphism	Tohama I	B1193	B0558	B1834	B1920	B1831	B1917	nr of alleles found in this study	total known alleles	(putative) product or function	references
			alleles
-	BP0191	silent	1	1	1	2	2	2	2	2	2	exported protein	This work
ppc	BP0215	silent	1	1	1	2	2	2	2	2	2	phosphoenolpyruvate carboxylase	This work
btcAP/bteAP	BP0499P/BP0500P	intergenic	1	1	1	2	2	2	2	2	2	promotor putative type III secretion system associated chaperone / promotor putative type III secretion system associated effector	This work
-	BP0505	silent	1	1	1	2	2	2	2	2	2	phage-related conserved hypothetical protein	This work
-	BP0518	non-silent	1	1	1	2	2	2	2	2	2	conserved hypothetical protein	This work
nuoN	BP0854	non-silent	1	1	1	2	2	2	2	2	2	NADH-ubiquinone oxidoreductase, chain N	This work
pphA	BP0904	non-silent	1	1	1	2	2	2	2	2	2	serine/threonine protein phosphatase 1	This work
pitA	BP1014	nonsense	1	1	1	ps	ps	ps	ps	2	2	phosphate transporter	This work
prn	BP1054	indel & non-silent	1	7	1	2	2	2	2	3	13	pertactin precursor	This work, 1.
-	BP1090	non-silent	1	1	1	2	2	2	2	2	2	conserved hypothetical protein	This work
radA	BP1227	silent	1	1	1	2	2	2	2	2	2	DNA repair protein	This work
-	BP1542	non-silent	1	1	1	2	2	2	2	2	2	conserved hypothetical protein	This work
dapA	BP1570	non-silent	1	1	1	2	2	2	2	2	2	dihydrodipicolinate synthase	This work
-	BP1722	non-silent	1	1	1	2	2	2	2	2	2	conserved hypothetical protein	This work
-	BP1838P/BP1839P	intergenic	1	1	1	2	2	2	2	2	2	promotor putative exported protein / promotor 30S ribosomal protein S16	This work
-	BP2028	non-silent	1	1	1	2	2	2	2	2	2	exported protein	This work
-	BP2075	silent (2)	1	2	1	3	3	3	3	3	3	putative efflux system inner membrane protein	This work
-	BP2271	non-silent	1	1	1	2	2	2	2	2	2	regulatory lipoprotein	This work
-	BP2348	silent	1	1	1	2	2	2	2	2	2	polyamine transport protein	This work
-	BP2585	silent	1	1	1	2	2	2	2	2	2	DedA-family integral membrane protein	This work
-	BP2713	silent	1	1	1	2	2	2	2	2	2	hydrolase	This work
-	BP2935	non-silent	1	1	1	2	2	2	2	2	2	two component system, histidine kinase	This work
-	BP2974P/BP2975P	intergenic	1	1	1	2	2	2	2	2	2	promotor putative integral membrane protein / promotor putative GntR-family transcriptional regulator	This work
cca	BP3059	silent	1	1	1	2	2	2	2	2	2	tRNA nucleotidyltransferase	This work
rpoA	BP3642	silent	1	1	1	2	2	2	2	2	2	DNA-directed RNA polymerase alpha chain	This work
rkpK	BP3728	non-silent	1	1	1	2	2	2	2	2	2	UDP-glucose 6-dehydrogenase	This work
ptxA	BP3783	non-silent (4)	2	4	2	1	1	1	1	3	8	pertussis toxin subunit 1 precursor	This work, 16.
-	BP3857	non-silent	1	1	1	2	2	2	2	2	2	hydrolase	This work
-	BP3858	non-silent	1	1	1	2	2	2	2	2	2	transport ATP-binding protein	This work
-	BP3861	silent	1	1	1	2	2	2	2	2	2	transport system permease protein	This work
	BP0911-BP0934	indel	1	1	1	2	2	2	2	2	2	RD3 (see Supplementary Table S2)	This work, 59.
