# Supplementary material for: Comparative genomics of prevaccination and modern Bordetella pertussis strains
Source: BMC Genomics. 2010 Nov 11;11:627. doi: 10.1186/1471-2164-11-627 (PMC3018138; doi:10.1186/1471-2164-11-627)
Supplement: Additional file 7 — Supplementary table S6.xlsx. Shows alleles unique for one or both ptxP3 strains [file 1471-2164-11-627-S7.XLSX]

## Sheet: Table S6. Alleles
Table S6. Alleles unique for one or both ptxP3 strains.1
				ptxP2	ptxP1				ptxP3
gene	locus	type of polymorphism		B1193	Tohama I	B0558	B1834	B1920	B1831	B1917	nr of alleles found in this study	total known alleles	product	references
				alleles
-	BP0032P/BP0033P	intergenic		1	1	1	1	1	2	2	2	2	promotor probable transporter / promotor glycyl-tRNA synthetase alpha chain	This work
-	BP0184	silent & indel (2)		2	1	3	2	2	4	4	4	4	putative exported protein	This work
-	BP0194	non-silent		1	1	1	1	1	2	2	2	2	probable metal transporter	This work
-	BP0292	non-silent		1	1	1	1	1	2	2	2	2	conserved hypothetical protein (Pseudogene)	This work
	BP0369	non-silent		1	1	1	1	1	1	2	2	2	endonuclase	This work
	BP0418	silent		1	1	1	1	1	2	1	2	2	exported protein	This work
-	BP0507	silent		1	1	1	1	1	2	2	2	2	hypothetical protein	This work
-	BP0622	silent		1	1	1	1	1	1	2	2	2	putative leu/ile/val-binding protein precursor	This work
prfA	BP0678	silent		1	1	1	1	1	2	2	2	2	peptide chain release factor 1	This work
-	BP0880	indel		ps	ps	ps	ps	ps	1	1	2	2	putative exported protein (Pseudogene)	This work
cusC	BP0986	non-silent (2)		2	1	2	2	2	2	3	3	3	probable outer membrane lipoprotein	This work
phoT	BP1068	non-silent		1	1	1	1	1	2	1	2	2	phosphate transport ATP-binding protein	This work
-	BP1261	non-silent, silent & indel (3)		2	1	3	1	1	4	4	4	4	conserved hypothetical protein (Pseudogene)	This work
-	BP1471	non-silent		1	1	1	1	1	2	2	2	2	conserved hypothetical protein	This work
fim3	BP1568	non-silent		1	1	1	1	1	2	2	2	4	serotype 3 fimbrial subunit precursor	This work, 57.
-	BP1862	non-silent		1	1	1	1	1	2	1	2	2	putative membrane protein	This work
bscI	BP2249	non-silent		1	1	1	1	1	2	2	2	2	putative type III secretion protein	This work
prpB	BP2366	non-silent		1	1	1	1	1	2	2	2	2	probable methylisocitrate lyase (pseudogene)	This work
-	BP2428	non-silent		1	1	1	1	1	1	2	2	2	LysR-family transcriptional regulator	This work
-	BP2502	non-silent		1	1	1	1	1	2	2	2	2	hypothetical protein	This work
-	BP2946	indel		1	1	1	1	1	ps	ps	2	2	putative arsR-family transcriptional regulator	This work
-	BP3015	silent		1	1	1	1	1	2	1	2	2	putative peptidase family M23/M37 protein	This work
-	BP3062P	intergenic		1	1	1	1	1	2	2	2	2	promotor putative integral membrane transport protein	This work
-	BP3424	silent		1	1	1	1	1	1	2	2	2	putative exported protein (pseudogene)	This work
rpsH	BP3630	silent		1	1	1	1	1	2	2	2	2	30S ribosomal protein S8	This work
-	BP3687P	intergenic		1	1	1	1	1	1	2	2	2	promotor putative dihydrodipicolinate synthase	This work
ptcP	BP3783P	intergenic (2)		2	1	1	1	1	3	3	3	14	promotor pertussis toxin subunit 1 precursor	This work, 1.
ptxC	BP3787	silent		1	1	1	1	1	2	2	2	2	pertussis toxin subunit 3 precursor	This work,26.
-	BP3825	non-silent		1	1	1	1	1	1	2	2	2	glycerol kinase	This work
-	BP1948-BP1966	indel		1	1	1	1	1	2	2	2	2	RD10 (see Supplementary Table S4)	This work,34.
